# Supplementary material for: Weighted gene co-expression network analysis of nitrogen (N)-responsive genes and the putative role of G-quadruplexes in N use efficiency (NUE) in rice
Source: Front Plant Sci. 2023 Jun 7;14:1135675. doi: 10.3389/fpls.2023.1135675 (PMC10282765; doi:10.3389/fpls.2023.1135675)
Supplement: Supplementary file 3 [file Table_1.xlsx]

## Sheet: Supplementary file informations
Supplementary Table S1: 8 microarray details
Supplementary Table S2: 3020 N responsive genes common to 8 microarrays
Supplementary Table S3: N-responsive genes associated with phenotypic traits
Supplementary Table S4: GO analysis of 3020 genes using ExPATH
Supplementary Table S4: GO analysis of 3020 genes using AgriGO
Supplementary Table S6: Fifteen WGCNA modules corresponding to 3020 N-responsive genes
Supplementary Table S7: Module wise GO analysis
Supplementary Table S8: Turquoise module interactrs, GO of interactors and Top 10 interactors of network usong MCC algorithm
Supplementary Table S9: Transcription factors informations
Supplementary Table S10: Informations pertains to transporters
Supplementary Table S11: Informations related to kinases
Supplementary Table S12: Informations related to miRNAs
Supplementary Table S13: Informations pertain to post translational modifications
Supplementary Table S14: G4 sequence distribution
Supplementary Table S15 Statistical significance of G4 sequences
Supplementary Table S16: G quadraplex informations related to chromosome distributions and WGCNA driven modules
Supplementary Table S17: GO of the gene IDs having G4 sequences
Supplementary Table S18: Genes common to N-responsive genes having G4 sequences and yield related genes
Supplementary Table S19 :Primer details of the genes used in quantitative real-time PCR studies

## Sheet: Supplemenraty Table S1
Supplementary Table S1: Details of the rice N-responsive microarray and RNA Seq transcriptomic datasets used in this study
S.N	Type of transcriptome	GSE number	Description	N form used	Tissue used for transcriptome	Age	Reference	Top 5 GO terms from whole transcriptome data
1	Microarrya	GSE 73772	Gene expression profile of rice shoot in response to nitrogen deficiency condition”	Ammonium nitrate	Shoot	12 days	Takehisa H, Sato Y. Transcriptome monitoring visualizes growth stage-dependent nutrient status dynamics in rice under field conditions. Plant J 2019 Mar;97(6):1048-1060. PMID: 30481387
2	Microarrya	GSE66807	Lack of ACTPK1, an STY kinase, enhances ammonium uptake and use, and promotes growth of rice seedlings under sufficient external ammonium	Ammonium only	Roots	10 days	Beier MP, Obara M, Taniai A, Sawa Y et al. Lack of ACTPK1, an STY kinase, enhances ammonium uptake and use, and promotes growth of rice seedlings under sufficient external ammonium. Plant J 2018 Mar;93(6):992-1006. PMID: 29356222
3	Microarrya	GSE62164	Transcriptome profiling of rice G-alpha mutant and WT in response to nitrate treatment	Nitrate	Leaves	Tertiary leaf stage	Mandal, V. K., Jangam, A. P., Chakraborty, N., & Raghuram, N. (2022). Nitrate-responsive transcriptome analysis reveals additional genes/processes and associated traits viz. height, tillering, heading date, stomatal density and yield in japonica rice. Planta, 255(2), 42.
4	Microarrya	GSE66935	Gene expression profile of rice shoot in response to macronutrient deficiency	Ammonium nitrate	Shoot	12 days	Takehisa H, Sato Y, Antonio B, Nagamura Y. Coexpression Network Analysis of Macronutrient Deficiency Response Genes in Rice. Rice (N Y) 2015 Dec;8(1):59. PMID: 26206757
5	Microarrya	GSE 73766	Gene expression profile of leaf in rice grown under paddy field with macronutrient deficiencies”	Ammonium nitrate	Shoot	12 days	Takehisa H, Sato Y. Transcriptome monitoring visualizes growth stage-dependent nutrient status dynamics in rice under field conditions. Plant J 2019 Mar;97(6):1048-1060. PMID: 30481387
6	Microarrya	GSE 73768	Gene expression profile of rice shoot in response to macronutrient excess conditions”	Ammonium nitrate	Shoot	12 days	Takehisa H, Sato Y. Transcriptome monitoring visualizes growth stage-dependent nutrient status dynamics in rice under field conditions. Plant J 2019 Mar;97(6):1048-1060. PMID: 30481387
7	Microarrya	GSE 73767	Gene expression profile of rice root in response to macronutrient deficiency	Ammonium nitrate	Shoot	12 days	Takehisa H, Sato Y. Transcriptome monitoring visualizes growth stage-dependent nutrient status dynamics in rice under field conditions. Plant J 2019 Mar;97(6):1048-1060. PMID: 30481387
8	Microarrya	GSE71492	Microarray based differential transcriptomics study to understand arsenic-thiourea interaction in rice.	Thio urea	Root and Shoot	15 days	Srivastava AK, Jadhav P, Sablok G, Srivastava S, Suprasanna P

## Sheet: Supplementary Table S2
Supplementary Table S2: 3020 N-responsive genes common to 8 microarryas
geneID
Os07g0555200
Os12g0101800
Os01g0963600
Os08g0157600
Os02g0734300
Os04g0682800
Os12g0562600
Os05g0482600
Os11g0708000
Os02g0771100
Os05g0588300
Os04g0448200
Os03g0395900
Os05g0458400
Os12g0110300
Os06g0725900
Os03g0670000
Os03g0596900
Os03g0429800
Os08g0431100
Os08g0530400
Os11g0545000
Os08g0178700
Os07g0113700
Os12g0102400
Os06g0625500
Os06g0142900
Os08g0545000
Os02g0822300
Os03g0858100
Os02g0122300
Os04g0390000
Os11g0293900
Os01g0179500
Os02g0813500
Os04g0320100
Os08g0110800
Os02g0557100
Os02g0827500
Os08g0357000
Os12g0621900
Os04g0691500
Os03g0241300
Os06g0184300
Os04g0113800
Os02g0224300
Os04g0270100
Os02g0167500
Os02g0102600
Os06g0547900
Os04g0675300
Os03g0430400
Os02g0193900
Os11g0539800
Os01g0574500
Os05g0187000
Os05g0144300
Os02g0803700
Os04g0321600
Os01g0570800
Os01g0878100
Os06g0247800
Os01g0558900
Os05g0539400
Os05g0113500
Os06g0255300
Os02g0819300
Os04g0348300
Os05g0426200
Os07g0501900
Os04g0550400
Os01g0944200
Os06g0728600
Os10g0500700
Os05g0311000
Os06g0535300
Os12g0636200
Os07g0508000
Os02g0730700
Os04g0623500
Os03g0210400
Os05g0155100
Os01g0575000
Os07g0479300
Os03g0801600
Os01g0550100
Os04g0623300
Os08g0300200
Os03g0119500
Os10g0339400
Os11g0414000
Os02g0827300
Os11g0604600
Os01g0565600
Os03g0324300
Os03g0845000
Os07g0563800
Os03g0758600
Os02g0832800
Os01g0736900
Os02g0598300
Os11g0545600
Os11g0637700
Os09g0112100
Os02g0265700
Os03g0198500
Os05g0155500
Os05g0310500
Os01g0664500
Os06g0264300
Os08g0441500
Os02g0797600
Os01g0107000
Os08g0427300
Os05g0408200
Os01g0367300
Os07g0446400
Os10g0362300
Os06g0300800
Os01g0840200
Os08g0323700
Os01g0673500
Os02g0803400
Os01g0871200
Os04g0601400
Os03g0731900
Os05g0579900
Os09g0434000
Os08g0243500
Os01g0539400
Os06g0665500
Os02g0663100
Os01g0717700
Os10g0503800
Os07g0583600
Os09g0433800
Os04g0320700
Os07g0406300
Os01g0975900
Os07g0637300
Os01g0672400
Os04g0485300
Os06g0528600
Os06g0691600
Os06g0726200
Os02g0159200
Os06g0227200
Os10g0511900
Os01g0642200
Os05g0170800
Os02g0651300
Os08g0430000
Os03g0263800
Os07g0644300
Os05g0536400
Os02g0532500
Os03g0261100
Os05g0120100
Os04g0662900
Os01g0149800
Os08g0506700
Os03g0684400
Os01g0232400
Os07g0685000
Os01g0939700
Os02g0670900
Os03g0230500
Os03g0829100
Os12g0514500
Os01g0510800
Os04g0607400
Os03g0284100
Os05g0562200
Os01g0611100
Os03g0268000
Os12g0507600
Os01g0639900
Os03g0736700
Os07g0108300
Os08g0545200
Os09g0573200
Os01g0149200
Os04g0591100
Os01g0559000
Os07g0607800
Os05g0134000
Os03g0578200
Os06g0714500
Os11g0551800
Os12g0286600
Os03g0147400
Os06g0483500
Os02g0317700
Os07g0186000
Os10g0417800
Os03g0440900
Os02g0581900
Os02g0524600
Os09g0132600
Os08g0383700
Os04g0393300
Os05g0149800
Os04g0629500
Os03g0736900
Os05g0419100
Os01g0267200
Os09g0438700
Os11g0157100
Os02g0216300
Os11g0484500
Os01g0357100
Os01g0275600
Os02g0135800
Os05g0584200
Os01g0604000
Os06g0308100
Os08g0288500
Os01g0574800
Os03g0279400
Os03g0761500
Os01g0299500
Os01g0616400
Os01g0814400
Os07g0185900
Os11g0545300
Os12g0123900
Os04g0566500
Os01g0837900
Os03g0387100
Os03g0794900
Os09g0568900
Os02g0232400
Os04g0647800
Os12g0613300
Os08g0436000
Os08g0246800
Os05g0347000
Os04g0503500
Os02g0644100
Os06g0612800
Os10g0564200
Os05g0344400
Os07g0134800
Os04g0656100
Os07g0520600
Os04g0668700
Os04g0459600
Os08g0518100
Os08g0180300
Os10g0545300
Os02g0782300
Os02g0244700
Os09g0119100
Os02g0534800
Os03g0227800
Os12g0641100
Os10g0154000
Os01g0757500
Os03g0313000
Os12g0149900
Os11g0147000
Os09g0115400
Os02g0580800
Os01g0754500
Os02g0639900
Os11g0169900
Os11g0127700
Os05g0477900
Os06g0660700
Os02g0689500
Os12g0405100
Os02g0760300
Os02g0146400
Os07g0107300
Os06g0686600
Os02g0537900
Os02g0310200
Os11g0133600
Os07g0641700
Os03g0216600
Os02g0759800
Os01g0498200
Os07g0173200
Os02g0228300
Os02g0586500
Os07g0495200
Os01g0525800
Os03g0680800
Os03g0383800
Os07g0679300
Os03g0825400
Os06g0605900
Os01g0683100
Os09g0509000
Os05g0157200
Os01g0125800
Os05g0420600
Os05g0536200
Os03g0254700
Os01g0104400
Os08g0511900
Os11g0199200
Os02g0116600
Os02g0227200
Os11g0171500
Os07g0671700
Os02g0178400
Os03g0799000
Os01g0290100
Os04g0601700
Os09g0527900
Os09g0375100
Os08g0278900
Os06g0696600
Os06g0708000
Os02g0822400
Os01g0570500
Os10g0462900
Os04g0118400
Os03g0183300
Os02g0252100
Os01g0276100
Os02g0121300
Os04g0418000
Os08g0522600
Os02g0148500
Os08g0558800
Os08g0440800
Os03g0298400
Os02g0440000
Os05g0154600
Os02g0761900
Os06g0712300
Os01g0610100
Os05g0208000
Os01g0812900
Os11g0161200
Os02g0792900
Os08g0314800
Os01g0869900
Os03g0281600
Os02g0325100
Os01g0253300
Os06g0175900
Os08g0112800
Os07g0673500
Os04g0480100
Os02g0612800
Os07g0166600
Os05g0491100
Os02g0478700
Os02g0634500
Os08g0127700
Os06g0130800
Os02g0100700
Os12g0142900
Os07g0687200
Os02g0621700
Os02g0301100
Os08g0112600
Os02g0664200
Os11g0634500
Os12g0561000
Os03g0314100
Os04g0542900
Os02g0115900
Os02g0508000
Os02g0489400
Os01g0626300
Os03g0799100
Os04g0555300
Os01g0938900
Os08g0359500
Os04g0614600
Os07g0246200
Os08g0129200
Os05g0230700
Os09g0434500
Os04g0498200
Os04g0485000
Os03g0337800
Os10g0478200
Os06g0342200
Os02g0171100
Os03g0118400
Os03g0758800
Os03g0278300
Os12g0638900
Os06g0115100
Os06g0111500
Os09g0382500
Os08g0112500
Os01g0290000
Os06g0607800
Os03g0305000
Os06g0219600
Os10g0503500
Os03g0832300
Os04g0667800
Os11g0455500
Os03g0685500
Os03g0638800
Os07g0571100
Os08g0567000
Os06g0183900
Os01g0139200
Os08g0424500
Os01g0296100
Os04g0430100
Os05g0156300
Os11g0162200
Os03g0234200
Os01g0550300
Os01g0128400
Os01g0148700
Os10g0564300
Os10g0411700
Os01g0836800
Os02g0729700
Os02g0496900
Os08g0398700
Os04g0338000
Os01g0900800
Os09g0558100
Os03g0742900
Os02g0814700
Os05g0461400
Os05g0402300
Os03g0299600
Os05g0516600
Os01g0186700
Os03g0197400
Os02g0101700
Os04g0376000
Os08g0157500
Os01g0118000
Os03g0154700
Os02g0179300
Os03g0424500
Os08g0531000
Os12g0575200
Os06g0662000
Os08g0195400
Os10g0579300
Os09g0505700
Os02g0465400
Os04g0678200
Os09g0281600
Os06g0193000
Os12g0104800
Os03g0180100
Os05g0160200
Os09g0482100
Os03g0390600
Os10g0539500
Os02g0439700
Os12g0263000
Os03g0285700
Os04g0556300
Os10g0576000
Os11g0602600
Os02g0813300
Os01g0175000
Os02g0710900
Os06g0252300
Os05g0542100
Os01g0328400
Os01g0856500
Os09g0308900
Os05g0498700
Os02g0594700
Os08g0480100
Os03g0192700
Os03g0808300
Os09g0326900
Os12g0139500
Os03g0753500
Os06g0728000
Os04g0449900
Os06g0103500
Os02g0822500
Os07g0577700
Os01g0294700
Os06g0156600
Os03g0567600
Os02g0254600
Os06g0301000
Os05g0559400
Os02g0767500
Os01g0300600
Os11g0153800
Os07g0658400
Os08g0434100
Os10g0447100
Os10g0498600
Os02g0229400
Os06g0128200
Os02g0187800
Os06g0143100
Os06g0643100
Os02g0826500
Os09g0103600
Os04g0569900
Os01g0927600
Os03g0806900
Os07g0500300
Os03g0261500
Os01g0615200
Os01g0179700
Os01g0147200
Os08g0122000
Os07g0645400
Os03g0151800
Os05g0563600
Os03g0836200
Os02g0104800
Os06g0208300
Os01g0339900
Os05g0429400
Os08g0544800
Os03g0756800
Os02g0652300
Os02g0702500
Os01g0231000
Os03g0344100
Os07g0605400
Os11g0629400
Os02g0471500
Os05g0376300
Os05g0111300
Os10g0500600
Os06g0163300
Os05g0357800
Os08g0374800
Os09g0453000
Os05g0426400
Os01g0228600
Os04g0103300
Os04g0623800
Os03g0806800
Os05g0568000
Os04g0456700
Os06g0115800
Os03g0821100
Os01g0867900
Os06g0335500
Os02g0201000
Os03g0129900
Os12g0155200
Os01g0266600
Os07g0574800
Os09g0533100
Os06g0178900
Os01g0915600
Os11g0131700
Os01g0257100
Os05g0176100
Os01g0276700
Os07g0621300
Os07g0445600
Os05g0280200
Os02g0196800
Os08g0564300
Os02g0817600
Os07g0633100
Os01g0281400
Os02g0697800
Os01g0660300
Os06g0175500
Os07g0424400
Os01g0831200
Os03g0661300
Os09g0381100
Os05g0519200
Os03g0817900
Os12g0107500
Os03g0273800
Os04g0592400
Os05g0517500
Os04g0518100
Os08g0522500
Os03g0736300
Os03g0254800
Os06g0687900
Os02g0720900
Os01g0210600
Os01g0150000
Os09g0460100
Os05g0114000
Os05g0346400
Os04g0483500
Os02g0448400
Os05g0134400
Os01g0894300
Os06g0283400
Os11g0147800
Os04g0454200
Os07g0584900
Os04g0603200
Os07g0677200
Os01g0703400
Os12g0479900
Os06g0707200
Os05g0273800
Os06g0554800
Os01g0369700
Os07g0176900
Os04g0639100
Os01g0713200
Os02g0591900
Os11g0116300
Os05g0227600
Os05g0587400
Os02g0798200
Os01g0910500
Os09g0536700
Os07g0205000
Os07g0619200
Os01g0276800
Os07g0100200
Os05g0503300
Os06g0716700
Os05g0381700
Os09g0453800
Os01g0191700
Os07g0638100
Os01g0261200
Os01g0235700
Os07g0619800
Os01g0751400
Os11g0484000
Os01g0960800
Os05g0213500
Os01g0817800
Os02g0551900
Os04g0479200
Os05g0597100
Os12g0292400
Os04g0636900
Os03g0784700
Os02g0805600
Os03g0288300
Os03g0851000
Os01g0612600
Os10g0431900
Os07g0609000
Os08g0480800
Os05g0227700
Os02g0636700
Os05g0102900
Os09g0509200
Os08g0117300
Os12g0138900
Os02g0796900
Os03g0861800
Os09g0511500
Os07g0586500
Os05g0557000
Os07g0185500
Os03g0722600
Os02g0714000
Os12g0180400
Os04g0605100
Os08g0129800
Os01g0916600
Os08g0384900
Os07g0229900
Os01g0133400
Os03g0718100
Os02g0307000
Os02g0523500
Os02g0594100
Os07g0695800
Os01g0681600
Os06g0643300
Os01g0238500
Os05g0404600
Os08g0151400
Os12g0149800
Os06g0593100
Os03g0626200
Os02g0139700
Os04g0521800
Os05g0560600
Os05g0589600
Os02g0104200
Os05g0498400
Os06g0152200
Os12g0607100
Os04g0620700
Os03g0366000
Os02g0100100
Os07g0180900
Os07g0209000
Os07g0678600
Os03g0200500
Os01g0304000
Os03g0713400
Os05g0279400
Os02g0549600
Os06g0715400
Os03g0296400
Os02g0821800
Os01g0967000
Os01g0958000
Os02g0730300
Os03g0343500
Os09g0401200
Os04g0605900
Os02g0105900
Os09g0386500
Os02g0179100
Os01g0925800
Os02g0220500
Os07g0262200
Os08g0559200
Os08g0557000
Os01g0686800
Os03g0577000
Os04g0549600
Os03g0136900
Os02g0797200
Os05g0574500
Os11g0218000
Os05g0548100
Os01g0841000
Os05g0477300
Os12g0571200
Os02g0503400
Os09g0458900
Os12g0623500
Os01g0924400
Os12g0406200
Os08g0156800
Os12g0124200
Os01g0897200
Os05g0511400
Os05g0556900
Os02g0821200
Os11g0127900
Os01g0603000
Os07g0616600
Os01g0102700
Os05g0373700
Os04g0349500
Os06g0116600
Os12g0150100
Os02g0591700
Os06g0562600
Os05g0147400
Os06g0186600
Os07g0546700
Os01g0721900
Os01g0720200
Os01g0679700
Os04g0376500
Os02g0287000
Os05g0346300
Os08g0530200
Os07g0674200
Os11g0168200
Os08g0305300
Os07g0150200
Os03g0822200
Os03g0345200
Os03g0177400
Os06g0172600
Os12g0508300
Os01g0752300
Os02g0794700
Os01g0658400
Os02g0739600
Os08g0191600
Os06g0233400
Os01g0823300
Os02g0175600
Os05g0509200
Os09g0478600
Os12g0632000
Os12g0405700
Os01g0918200
Os05g0459900
Os03g0424800
Os09g0485900
Os09g0507800
Os03g0297300
Os03g0807800
Os01g0945800
Os03g0800100
Os02g0474700
Os07g0529800
Os07g0222300
Os01g0140500
Os02g0609400
Os10g0563700
Os05g0490100
Os01g0234900
Os08g0457600
Os08g0128500
Os01g0954400
Os03g0178000
Os06g0246000
Os03g0353400
Os09g0413500
Os09g0567300
Os08g0535400
Os01g0834600
Os05g0482700
Os06g0555400
Os04g0613600
Os05g0355500
Os01g0896800
Os06g0538000
Os06g0115500
Os07g0124500
Os03g0139100
Os10g0411800
Os01g0815800
Os02g0717800
Os01g0723200
Os08g0130500
Os04g0568900
Os12g0631100
Os02g0622300
Os04g0598200
Os01g0834500
Os07g0139600
Os04g0559700
Os08g0436800
Os04g0486600
Os02g0699600
Os02g0111700
Os04g0473400
Os09g0553100
Os10g0204100
Os03g0559700
Os01g0612200
Os03g0341100
Os06g0155300
Os04g0501000
Os01g0589500
Os11g0220800
Os01g0252100
Os05g0541900
Os03g0798600
Os03g0812200
Os08g0207000
Os03g0358700
Os01g0896700
Os06g0340600
Os07g0613200
Os12g0586600
Os02g0284600
Os01g0191100
Os07g0622000
Os07g0170300
Os01g0707300
Os07g0565000
Os04g0450800
Os03g0241200
Os08g0117200
Os01g0571100
Os07g0208000
Os02g0103700
Os10g0510000
Os10g0577800
Os03g0780600
Os06g0132100
Os10g0539900
Os07g0617800
Os05g0409300
Os11g0579800
Os05g0100800
Os04g0408700
Os06g0671900
Os02g0508100
Os07g0616500
Os01g0205500
Os07g0211200
Os09g0267600
Os02g0717300
Os05g0543700
Os03g0181800
Os02g0723200
Os05g0135700
Os04g0433600
Os04g0584600
Os02g0829900
Os03g0794700
Os02g0782700
Os07g0546000
Os03g0326300
Os07g0585000
Os02g0332200
Os01g0674500
Os03g0579300
Os01g0152700
Os02g0265900
Os04g0394200
Os05g0455400
Os04g0533300
Os05g0358000
Os06g0566100
Os02g0115700
Os07g0674100
Os09g0253000
Os08g0243600
Os08g0129700
Os12g0223300
Os04g0598000
Os03g0815200
Os02g0327000
Os01g0260800
Os11g0546100
Os01g0233000
Os02g0164300
Os01g0769000
Os03g0392300
Os02g0626400
Os07g0139400
Os03g0436400
Os07g0150100
Os09g0539100
Os06g0644200
Os05g0168500
Os11g0246900
Os03g0116300
Os07g0564600
Os09g0516700
Os09g0525900
Os07g0679700
Os03g0130900
Os04g0499200
Os02g0634700
Os08g0269500
Os06g0609700
Os09g0444200
Os03g0726500
Os05g0566400
Os06g0194000
Os09g0419200
Os05g0499400
Os04g0448300
Os09g0528200
Os09g0503100
Os06g0643700
Os02g0601800
Os02g0657700
Os02g0150100
Os05g0591900
Os11g0544200
Os01g0919500
Os07g0122400
Os03g0796900
Os01g0349400
Os06g0154500
Os01g0755700
Os05g0593100
Os09g0110400
Os03g0109400
Os05g0207900
Os02g0553600
Os05g0467300
Os01g0266500
Os11g0250000
Os05g0372100
Os03g0652100
Os05g0208500
Os05g0589000
Os02g0770000
Os03g0130500
Os03g0319300
Os01g0168100
Os04g0589500
Os06g0714100
Os08g0117400
Os02g0224900
Os03g0823700
Os01g0560000
Os03g0268300
Os08g0138500
Os03g0366200
Os07g0557100
Os08g0500200
Os03g0207900
Os01g0337900
Os07g0467600
Os01g0665200
Os08g0199300
Os02g0161400
Os06g0645800
Os01g0867800
Os01g0267100
Os10g0105400
Os09g0369000
Os02g0613200
Os09g0568000
Os06g0643800
Os01g0633200
Os10g0510500
Os03g0799600
Os11g0303500
Os01g0182900
Os01g0305200
Os03g0156500
Os05g0121000
Os10g0564500
Os03g0288600
Os02g0173900
Os10g0405300
Os04g0658600
Os10g0462600
Os03g0165600
Os03g0177900
Os05g0138300
Os01g0239300
Os02g0245000
Os03g0265500
Os02g0625000
Os01g0549400
Os06g0167000
Os03g0837300
Os06g0717200
Os03g0851800
Os02g0817700
Os08g0249400
Os08g0562700
Os02g0635000
Os08g0564800
Os01g0131600
Os08g0107500
Os06g0663400
Os02g0162000
Os03g0309200
Os02g0324700
Os02g0732700
Os08g0154600
Os05g0549700
Os02g0121800
Os07g0495900
Os03g0819100
Os04g0439900
Os06g0334400
Os03g0305500
Os03g0856400
Os12g0636800
Os01g0187400
Os01g0617500
Os03g0576900
Os04g0661600
Os07g0490600
Os12g0428600
Os06g0571400
Os09g0530600
Os08g0482700
Os05g0494900
Os02g0830100
Os02g0107000
Os03g0708100
Os04g0527400
Os01g0767900
Os05g0289400
Os07g0506000
Os06g0134000
Os01g0663800
Os06g0112800
Os02g0167700
Os07g0615800
Os08g0310100
Os01g0936200
Os03g0774200
Os02g0288200
Os05g0555900
Os01g0906200
Os09g0252800
Os01g0959000
Os12g0235800
Os05g0163200
Os05g0558900
Os03g0395600
Os05g0315200
Os10g0575200
Os06g0206100
Os10g0521700
Os04g0482300
Os01g0348700
Os07g0568300
Os02g0741900
Os02g0718900
Os01g0220400
Os05g0333500
Os12g0502200
Os03g0307100
Os09g0512900
Os02g0676000
Os08g0234000
Os03g0146000
Os02g0519900
Os04g0129500
Os07g0181000
Os03g0191100
Os01g0780500
Os03g0124300
Os03g0212700
Os11g0661400
Os11g0602200
Os05g0333200
Os01g0916200
Os05g0540800
Os05g0539700
Os02g0137400
Os08g0155700
Os07g0645100
Os09g0482400
Os07g0584500
Os07g0204900
Os07g0640100
Os03g0735300
Os05g0392000
Os09g0513000
Os11g0546000
Os02g0709400
Os09g0247700
Os02g0125100
Os12g0541000
Os02g0795300
Os03g0297400
Os11g0207200
Os07g0164300
Os03g0427900
Os02g0293500
Os08g0543600
Os01g0194600
Os02g0301500
Os09g0510000
Os05g0301500
Os07g0562800
Os04g0441900
Os01g0708400
Os06g0138000
Os07g0694800
Os03g0852900
Os01g0321700
Os01g0708000
Os03g0157900
Os06g0138100
Os08g0110400
Os04g0463600
Os01g0621900
Os02g0749300
Os05g0344200
Os02g0525100
Os06g0591200
Os11g0210300
Os01g0720700
Os05g0103200
Os01g0916400
Os07g0558500
Os05g0151400
Os03g0264400
Os08g0200300
Os05g0461600
Os01g0501800
Os07g0435300
Os07g0119300
Os02g0639800
Os06g0112200
Os02g0610500
Os02g0684400
Os01g0978100
Os09g0425900
Os01g0207400
Os09g0519200
Os03g0219200
Os02g0621600
Os07g0516500
Os02g0543000
Os09g0499000
Os01g0112500
Os06g0171900
Os01g0888900
Os08g0155400
Os09g0396300
Os09g0309500
Os03g0367900
Os12g0219700
Os01g0797600
Os03g0290300
Os09g0258000
Os03g0342900
Os08g0191700
Os11g0128800
Os01g0239700
Os08g0516900
Os03g0843300
Os05g0382600
Os09g0553200
Os07g0177300
Os08g0558000
Os11g0654400
Os03g0656100
Os08g0484700
Os09g0529100
Os07g0631100
Os07g0198300
Os03g0744600
Os02g0169300
Os01g0172400
Os05g0119300
Os05g0400400
Os11g0207000
Os08g0161700
Os12g0169700
Os03g0685900
Os02g0564200
Os01g0659200
Os02g0669100
Os09g0487500
Os10g0573400
Os05g0144400
Os05g0388600
Os03g0186500
Os06g0603000
Os05g0491500
Os12g0548200
Os09g0558300
Os05g0508800
Os03g0242300
Os08g0524200
Os01g0711400
Os08g0416800
Os04g0404800
Os01g0142800
Os08g0478700
Os01g0926800
Os06g0601100
Os04g0385900
Os06g0663900
Os09g0542100
Os06g0265000
Os08g0104300
Os10g0376200
Os06g0596300
Os10g0524100
Os08g0407600
Os09g0367900
Os03g0274800
Os09g0272000
Os03g0298300
Os11g0153300
Os05g0292200
Os02g0305700
Os12g0568800
Os04g0652700
Os03g0747800
Os03g0142800
Os04g0151800
Os03g0701200
Os10g0341700
Os02g0664700
Os06g0652400
Os02g0498700
Os03g0322500
Os01g0598600
Os01g0823900
Os04g0608100
Os04g0434800
Os01g0832200
Os12g0108500
Os01g0885200
Os02g0664000
Os04g0501600
Os09g0482200
Os02g0685900
Os05g0535700
Os01g0880200
Os03g0721400
Os03g0125600
Os04g0459200
Os01g0585700
Os01g0907300
Os04g0583500
Os08g0192800
Os01g0327400
Os04g0684200
Os03g0387800
Os08g0299000
Os06g0731400
Os01g0152900
Os04g0688100
Os06g0473100
Os07g0435100
Os03g0359100
Os06g0568200
Os06g0102300
Os05g0129300
Os03g0666500
Os12g0514900
Os12g0438000
Os07g0661400
Os03g0335300
Os05g0342900
Os01g0103600
Os03g0119900
Os08g0516600
Os08g0534200
Os05g0148300
Os04g0117100
Os04g0397000
Os03g0279900
Os02g0771700
Os11g0586900
Os03g0703000
Os03g0412200
Os01g0587000
Os07g0680300
Os03g0340700
Os02g0678400
Os12g0541700
Os03g0729600
Os04g0660400
Os03g0749300
Os11g0157200
Os01g0167500
Os01g0300200
Os01g0874700
Os04g0599900
Os05g0156600
Os03g0738400
Os05g0413200
Os01g0935900
Os03g0214000
Os03g0407000
Os03g0692700
Os03g0300400
Os02g0700600
Os01g0232800
Os01g0111900
Os04g0555400
Os01g0369000
Os03g0333200
Os03g0748900
Os04g0612600
Os06g0113900
Os02g0781700
Os05g0168700
Os10g0555900
Os06g0137700
Os04g0311400
Os01g0925400
Os02g0116700
Os09g0494200
Os12g0443500
Os03g0286300
Os03g0438100
Os03g0202200
Os08g0160500
Os08g0243900
Os03g0275900
Os07g0624700
Os02g0764100
Os03g0854100
Os07g0208500
Os03g0299200
Os10g0178200
Os07g0154300
Os03g0241600
Os10g0516200
Os02g0715300
Os01g0876400
Os05g0123200
Os02g0778400
Os07g0635900
Os10g0578900
Os01g0169900
Os03g0103200
Os03g0835600
Os06g0284200
Os05g0357200
Os08g0460600
Os10g0103800
Os02g0674800
Os01g0911100
Os09g0533400
Os03g0160200
Os03g0815100
Os01g0250900
Os03g0326500
Os01g0198900
Os03g0657000
Os07g0577600
Os03g0618300
Os03g0169600
Os10g0566700
Os09g0123200
Os12g0117400
Os03g0266300
Os07g0572800
Os07g0103100
Os01g0178500
Os08g0453200
Os05g0405000
Os10g0530400
Os09g0441400
Os03g0376800
Os03g0824200
Os02g0744700
Os06g0562200
Os01g0803200
Os11g0444700
Os07g0495000
Os06g0128300
Os10g0445600
Os08g0450800
Os09g0553700
Os09g0327400
Os08g0528900
Os05g0592400
Os10g0509100
Os07g0492000
Os10g0527100
Os01g0966000
Os06g0669400
Os01g0924900
Os04g0541700
Os11g0216900
Os12g0597500
Os06g0194900
Os03g0241100
Os02g0744900
Os01g0229600
Os11g0533500
Os02g0708100
Os02g0164900
Os04g0460900
Os01g0265200
Os10g0465700
Os04g0624600
Os05g0592100
Os07g0523300
Os09g0249900
Os12g0291100
Os10g0463800
Os09g0516600
Os05g0404200
Os03g0750800
Os08g0560900
Os02g0761400
Os03g0432900
Os03g0255500
Os08g0120000
Os01g0881500
Os03g0239200
Os01g0258700
Os02g0119400
Os05g0149400
Os04g0414700
Os10g0536100
Os06g0354600
Os03g0297100
Os01g0805700
Os10g0561400
Os07g0608900
Os09g0442600
Os02g0530100
Os04g0667700
Os02g0614200
Os05g0302700
Os07g0167100
Os09g0440700
Os02g0709200
Os03g0756000
Os09g0346500
Os01g0259600
Os02g0123500
Os03g0425200
Os12g0589100
Os10g0569000
Os01g0874900
Os01g0763600
Os09g0522100
Os10g0140700
Os07g0531600
Os09g0416600
Os09g0130800
Os02g0255000
Os12g0145100
Os06g0685700
Os08g0100800
Os02g0704900
Os04g0470700
Os02g0184200
Os10g0573700
Os01g0507700
Os01g0770400
Os05g0179300
Os12g0640600
Os01g0588900
Os03g0750700
Os03g0269000
Os12g0476200
Os07g0580900
Os10g0317900
Os01g0178000
Os12g0299300
Os05g0353400
Os01g0284700
Os12g0534200
Os01g0901900
Os01g0210500
Os04g0679400
Os09g0364900
Os01g0595400
Os04g0669800
Os07g0589400
Os01g0908500
Os05g0314100
Os10g0370000
Os08g0559600
Os01g0179300
Os08g0187800
Os09g0570300
Os02g0114600
Os07g0196900
Os12g0244100
Os02g0435000
Os04g0306400
Os06g0602700
Os08g0549000
Os08g0532200
Os01g0852500
Os08g0548200
Os03g0161000
Os01g0966500
Os08g0326400
Os03g0134300
Os05g0389300
Os08g0152800
Os09g0502000
Os09g0258600
Os07g0110100
Os01g0668000
Os05g0585900
Os06g0168800
Os10g0503700
Os11g0703400
Os10g0513300
Os05g0270400
Os09g0361400
Os05g0133100
Os08g0440000
Os09g0516900
Os06g0112400
Os07g0674700
Os03g0851100
Os01g0706500
Os05g0383000
Os12g0178100
Os01g0270100
Os03g0406200
Os08g0190800
Os06g0508700
Os04g0674400
Os03g0240700
Os04g0682000
Os10g0132300
Os08g0192900
Os12g0514400
Os02g0576700
Os06g0232000
Os07g0195100
Os09g0297100
Os07g0548900
Os07g0109500
Os05g0437700
Os10g0393100
Os12g0125400
Os02g0452500
Os05g0553000
Os03g0390000
Os02g0109200
Os07g0512200
Os08g0519800
Os02g0586400
Os02g0805900
Os07g0597100
Os01g0157900
Os03g0855600
Os02g0324500
Os03g0319100
Os01g0200000
Os02g0602300
Os10g0190000
Os10g0491900
Os01g0830700
Os04g0614700
Os07g0259700
Os02g0567900
Os02g0732500
Os03g0673700
Os03g0577500
Os11g0112800
Os04g0387600
Os09g0299000
Os10g0457600
Os08g0374000
Os01g0930200
Os05g0481100
Os12g0278700
Os04g0580300
Os09g0468900
Os01g0767000
Os03g0265800
Os02g0477300
Os06g0149300
Os07g0438800
Os01g0847200
Os03g0271600
Os01g0656600
Os03g0180300
Os04g0628400
Os08g0484600
Os01g0513100
Os04g0659100
Os01g0897800
Os11g0102700
Os02g0661000
Os03g0333300
Os01g0203800
Os01g0558300
Os06g0661600
Os02g0823300
Os08g0224100
Os11g0134300
Os06g0538200
Os12g0607000
Os06g0622300
Os01g0198200
Os12g0167900
Os06g0727200
Os05g0470700
Os03g0115200
Os02g0822200
Os06g0695800
Os06g0485100
Os12g0283800
Os11g0199600
Os03g0385900
Os12g0172500
Os05g0432400
Os09g0431500
Os04g0462900
Os10g0580300
Os02g0742100
Os05g0350500
Os08g0500800
Os07g0450000
Os05g0357600
Os03g0722100
Os02g0721600
Os06g0136500
Os03g0298600
Os03g0248000
Os03g0851300
Os04g0388500
Os07g0292800
Os04g0539800
Os02g0127000
Os04g0440000
Os04g0576800
Os02g0634800
Os03g0109600
Os03g0193000
Os03g0839000
Os03g0182700
Os05g0566500
Os05g0565000
Os10g0544500
Os02g0533900
Os01g0946200
Os05g0371500
Os10g0542200
Os02g0822000
Os08g0169600
Os10g0378400
Os07g0546100
Os05g0159000
Os02g0148100
Os05g0149600
Os10g0462100
Os09g0565400
Os01g0680400
Os12g0538900
Os12g0485800
Os03g0224200
Os06g0606800
Os01g0920400
Os03g0114300
Os02g0181800
Os10g0396400
Os03g0746700
Os11g0544700
Os06g0529800
Os09g0544900
Os02g0534400
Os02g0754900
Os04g0492100
Os02g0768200
Os01g0841500
Os05g0436400
Os06g0708600
Os08g0176800
Os03g0285900
Os08g0206900
Os12g0160400
Os02g0179800
Os12g0156400
Os03g0131300
Os08g0542900
Os03g0570300
Os05g0306000
Os07g0618800
Os05g0427300
Os01g0261100
Os02g0656500
Os05g0529000
Os04g0165400
Os07g0573300
Os08g0205200
Os01g0833700
Os08g0127300
Os01g0866100
Os12g0257500
Os02g0621500
Os10g0151800
Os01g0199400
Os12g0617900
Os05g0587100
Os03g0278400
Os09g0401300
Os04g0442000
Os01g0793500
Os04g0615000
Os05g0510700
Os04g0586200
Os02g0226000
Os02g0781800
Os12g0131000
Os08g0536000
Os06g0573600
Os03g0565100
Os02g0831800
Os05g0316200
Os10g0579500
Os09g0346700
Os08g0505300
Os06g0127000
Os08g0386300
Os02g0184100
Os06g0273800
Os04g0413600
Os08g0126300
Os05g0460200
Os08g0416000
Os05g0462700
Os03g0835900
Os04g0119400
Os02g0550600
Os03g0744800
Os10g0563200
Os03g0337900
Os07g0628400
Os09g0111800
Os01g0908700
Os08g0162100
Os01g0130400
Os03g0356700
Os04g0530200
Os04g0687100
Os04g0500700
Os01g0358400
Os01g0348600
Os06g0316100
Os03g0431100
Os06g0708500
Os03g0278200
Os10g0510400
Os03g0599800
Os12g0570000
Os05g0405900
Os01g0185300
Os05g0178400
Os08g0498100
Os02g0109800
Os03g0838100
Os03g0328000
Os04g0502200
Os02g0135500
Os02g0329800
Os05g0296600
Os01g0776600
Os12g0151500
Os02g0250400
Os09g0525600
Os02g0757900
Os02g0833400
Os03g0751100
Os03g0811700
Os06g0645600
Os02g0182900
Os01g0131300
Os04g0573200
Os01g0867300
Os03g0843500
Os09g0555700
Os02g0636600
Os09g0542200
Os01g0691700
Os06g0176200
Os10g0536400
Os01g0315800
Os08g0318500
Os03g0369800
Os07g0497100
Os01g0926300
Os02g0301000
Os01g0813900
Os05g0445500
Os08g0503200
Os03g0136800
Os01g0833800
Os04g0508100
Os04g0347600
Os03g0125300
Os09g0411700
Os04g0185500
Os05g0135800
Os12g0465700
Os08g0490100
Os02g0114000
Os02g0741400
Os11g0572100
Os04g0602800
Os05g0463800
Os10g0476600
Os04g0543200
Os08g0521400
Os03g0794800
Os05g0169400
Os03g0666100
Os05g0559900
Os02g0595400
Os03g0143300
Os03g0648400
Os02g0526500
Os12g0638600
Os07g0171300
Os01g0672300
Os03g0355600
Os09g0408000
Os05g0474400
Os07g0632600
Os06g0699400
Os01g0372700
Os01g0772200
Os01g0830200
Os08g0107100
Os03g0111500
Os07g0155600
Os03g0112400
Os02g0557200
Os03g0790900
Os11g0197600
Os03g0122600
Os06g0618600
Os07g0684100
Os01g0729900
Os01g0603300
Os10g0580800
Os05g0397300
Os08g0435900
Os02g0693500
Os07g0558400
Os07g0543000
Os01g0971100
Os01g0143800
Os06g0574100
Os10g0362700
Os04g0674000
Os06g0486800
Os02g0595700
Os04g0423400
Os05g0105900
Os07g0469200
Os08g0104600
Os03g0292100
Os03g0655700
Os08g0561700
Os07g0486500
Os04g0493000
Os01g0720500
Os01g0246400
Os03g0583800
Os02g0197600
Os12g0620400
Os04g0510600
Os08g0159500
Os11g0184900
Os02g0778200
Os07g0604000
Os02g0556100
Os05g0143500
Os07g0141400
Os03g0787600
Os02g0105500
Os07g0689600
Os03g0128700
Os11g0525600
Os10g0542800
Os03g0296800
Os03g0592500
Os06g0699500
Os11g0242800
Os11g0607200
Os05g0455500
Os03g0161800
Os01g0238200
Os04g0672200
Os06g0704600
Os07g0572000
Os10g0502500
Os02g0672200
Os08g0535800
Os01g0662600
Os01g0905800
Os09g0541700
Os09g0338400
Os05g0317200
Os02g0580900
Os07g0573800
Os09g0416200
Os03g0376100
Os04g0397100
Os01g0905700
Os09g0481200
Os03g0719500
Os02g0180200
Os01g0600900
Os02g0161200
Os05g0506300
Os06g0336200
Os08g0345700
Os02g0664300
Os02g0168800
Os05g0390500
Os03g0712700
Os01g0135900
Os03g0132200
Os06g0247500
Os01g0919900
Os05g0526800
Os05g0517200
Os02g0829500
Os02g0510200
Os07g0694000
Os01g0675700
Os03g0792500
Os02g0768600
Os03g0162500
Os02g0557800
Os03g0160100
Os03g0634000
Os04g0542800
Os12g0570700
Os03g0726400
Os10g0140200
Os08g0484500
Os01g0134500
Os04g0494400
Os03g0788200
Os02g0692700
Os01g0343300
Os05g0497300
Os01g0192000
Os07g0556300
Os05g0573700
Os05g0178600
Os03g0137600
Os07g0294300
Os02g0125700
Os01g0834200
Os10g0502400
Os12g0615400
Os04g0643600
Os03g0755100
Os03g0717900
Os03g0795500
Os03g0806500
[truncated: 1,022 more rows]

## Sheet: Supplementary Table S3
Supplementary Table S3: NUE-phenotypic traits and their categorization
Germination-related traits (G)	Vegetative traits (V)	Reproductive traits (R)
Germination rate/ germination ratio	V1 plant height/ relative plant height	R1 panicle weight
	V2 relative shoot dry weight/shoot fresh weight/shoot dry weight	R2 spikelet number
	V3 chlorophyll-b content/chlorophyll-a content/chlorophyll content	R3 panicle length
	V4 root length/lateral root length/seminal root length	R4 spikelet fertility
	V5 relative biomass	R5 flowering time
	V6 leaf number	R6 days to heading
	V7 leaf width	R7 grain weight/ 1000-dehulled grain weight
	V8 stem thickness	R8 filled grain numbe
	V9 tiller number	R9 unfilled grain number
		R10 grain number
		R11 harvest index
		R12 total biomass yield/grain yield/yield trait/grain yield per plant

## Sheet: Supplementary Table S4
Supplementary Table S4: GO analysis of N-responsive genes (3020) genes using online tool ExPATH
GO ID	GO term	GO category	Hit number(Query)	Percentage in query	p-value	False discovery rate
GO:0006412	translation	Biological process	169	6.58	3.84e-31	3.12e-28
GO:0002181	cytoplasmic translation	Biological process	25	0.97	7.61e-13	2.06e-10
GO:0009651	response to salt stress	Biological process	43	1.67	5.47e-08	1.07e-05
GO:0000028	ribosomal small subunit assembly	Biological process	15	0.58	5.69e-08	1.07e-05
GO:0009414	response to water deprivation	Biological process	31	1.21	1.21e-06	0.000197
GO:0008652	cellular amino acid biosynthetic process	Biological process	28	1.09	4.7e-06	0.000645
GO:0009409	response to cold	Biological process	29	1.13	4.75e-06	0.000645
GO:0006099	tricarboxylic acid cycle	Biological process	28	1.09	5.92e-06	0.00076
GO:0015991	ATP hydrolysis coupled proton transport	Biological process	13	0.51	1.1e-05	0.00128
GO:0018105	peptidyl-serine phosphorylation	Biological process	26	1.01	2.27e-05	0.00252
GO:0009768	photosynthesis, light harvesting in photosystem I	Biological process	10	0.39	2.97e-05	0.00314
GO:0000381	regulation of alternative mRNA splicing, via spliceosome	Biological process	16	0.62	3.35e-05	0.00326
GO:0045292	mRNA cis splicing, via spliceosome	Biological process	16	0.62	6.38e-05	0.00559
GO:0018107	peptidyl-threonine phosphorylation	Biological process	14	0.54	0.000117	0.0089
GO:0009765	photosynthesis, light harvesting	Biological process	10	0.39	0.000146	0.01
GO:0009060	aerobic respiration	Biological process	11	0.43	0.00015	0.01
GO:0000027	ribosomal large subunit assembly	Biological process	17	0.66	0.000165	0.01
GO:0006886	intracellular protein transport	Biological process	62	2.41	0.000176	0.01
GO:0006457	protein folding	Biological process	45	1.75	0.00018	0.01
GO:0034599	cellular response to oxidative stress	Biological process	14	0.54	0.00022	0.01
GO:0006098	pentose-phosphate shunt	Biological process	10	0.39	0.000229	0.01
GO:0006120	mitochondrial electron transport, NADH to ubiquinone	Biological process	6	0.23	0.000232	0.01
GO:1905183	negative regulation of protein serine/threonine phosphatase activity	Biological process	4	0.16	0.000247	0.01
GO:0009735	response to cytokinin	Biological process	11	0.43	0.000327	0.02
GO:0006334	nucleosome assembly	Biological process	19	0.74	0.000516	0.02
GO:0006414	translational elongation	Biological process	19	0.74	0.000629	0.03
GO:0018298	protein-chromophore linkage	Biological process	11	0.43	0.000655	0.03
GO:0046686	response to cadmium ion	Biological process	18	0.7	0.000658	0.03
GO:0006122	mitochondrial electron transport, ubiquinol to cytochrome c	Biological process	10	0.39	0.000744	0.03
GO:0009416	response to light stimulus	Biological process	19	0.74	0.000764	0.03
GO:0006325	chromatin organization	Biological process	19	0.74	0.000764	0.03
GO:0015031	protein transport	Biological process	55	2.14	0.000765	0.03
GO:0006888	ER to Golgi vesicle-mediated transport	Biological process	29	1.13	0.00102	0.04
GO:0000165	MAPK cascade	Biological process	9	0.35	0.00118	0.04
GO:1901002	positive regulation of response to salt stress	Biological process	8	0.31	0.00127	0.04
GO:0043161	proteasome-mediated ubiquitin-dependent protein catabolic process	Biological process	24	0.93	0.00155	0.05
GO:0035556	intracellular signal transduction	Biological process	29	1.13	0.0017	0.06
GO:0032869	cellular response to insulin stimulus	Biological process	6	0.23	0.00182	0.06
GO:0016192	vesicle-mediated transport	Biological process	42	1.63	0.00222	0.07
GO:0009738	abscisic acid-activated signaling pathway	Biological process	26	1.01	0.00242	0.07
GO:0006833	water transport	Biological process	8	0.31	0.00271	0.08
GO:0009744	response to sucrose	Biological process	7	0.27	0.00299	0.08
GO:0042776	mitochondrial ATP synthesis coupled proton transport	Biological process	4	0.16	0.003	0.08
GO:0018279	protein N-linked glycosylation via asparagine	Biological process	4	0.16	0.003	0.08
GO:0072593	reactive oxygen species metabolic process	Biological process	4	0.16	0.003	0.08
GO:0044262	cellular carbohydrate metabolic process	Biological process	4	0.16	0.003	0.08
GO:0042594	response to starvation	Biological process	4	0.16	0.003	0.08
GO:0034975	protein folding in endoplasmic reticulum	Biological process	6	0.23	0.00302	0.08
GO:0009640	photomorphogenesis	Biological process	7	0.27	0.00437	0.11
GO:0006367	transcription initiation from RNA polymerase II promoter	Biological process	10	0.39	0.00446	0.11
GO:0006086	acetyl-CoA biosynthetic process from pyruvate	Biological process	5	0.19	0.00451	0.11
GO:0001732	formation of translation initiation complex	Biological process	9	0.35	0.00559	0.13
GO:0045903	positive regulation of translational fidelity	Biological process	4	0.16	0.00631	0.14
GO:0006144	purine nucleobase metabolic process	Biological process	4	0.16	0.00631	0.14
GO:0009052	pentose-phosphate shunt, non-oxidative branch	Biological process	4	0.16	0.00631	0.14
GO:0019941	modification-dependent protein catabolic process	Biological process	6	0.23	0.00706	0.14
GO:0009641	shade avoidance	Biological process	3	0.12	0.00714	0.14
GO:1901800	positive regulation of proteasomal protein catabolic process	Biological process	3	0.12	0.00714	0.14
GO:0010136	ureide catabolic process	Biological process	3	0.12	0.00714	0.14
GO:0006121	mitochondrial electron transport, succinate to ubiquinone	Biological process	3	0.12	0.00714	0.14
GO:0051085	chaperone mediated protein folding requiring cofactor	Biological process	15	0.58	0.00722	0.14
GO:0045899	positive regulation of RNA polymerase II transcriptional preinitiation complex assembly	Biological process	5	0.19	0.00742	0.14
GO:0009408	response to heat	Biological process	22	0.86	0.00912	0.17
GO:0071712	ER-associated misfolded protein catabolic process	Biological process	6	0.23	0.01	0.18
GO:0042026	protein refolding	Biological process	16	0.62	0.01	0.18
GO:0006413	translational initiation	Biological process	26	1.01	0.01	0.18
GO:0015979	photosynthesis	Biological process	30	1.17	0.01	0.18
GO:0046653	tetrahydrofolate metabolic process	Biological process	4	0.16	0.01	0.18
GO:0080022	primary root development	Biological process	4	0.16	0.01	0.18
GO:0010150	leaf senescence	Biological process	7	0.27	0.01	0.18
GO:0051028	mRNA transport	Biological process	7	0.27	0.01	0.18
GO:0006730	one-carbon metabolic process	Biological process	7	0.27	0.01	0.18
GO:0071806	protein transmembrane transport	Biological process	5	0.19	0.01	0.18
GO:1902584	positive regulation of response to water deprivation	Biological process	5	0.19	0.01	0.18
GO:0006644	phospholipid metabolic process	Biological process	5	0.19	0.01	0.18
GO:0009959	negative gravitropism	Biological process	5	0.19	0.01	0.18
GO:0042732	D-xylose metabolic process	Biological process	5	0.19	0.01	0.18
GO:0009086	methionine biosynthetic process	Biological process	9	0.35	0.01	0.18
GO:0006397	mRNA processing	Biological process	26	1.01	0.01	0.2
GO:0016032	viral process	Biological process	6	0.23	0.01	0.2
GO:0050821	protein stabilization	Biological process	7	0.27	0.01	0.2
GO:0007034	vacuolar transport	Biological process	7	0.27	0.01	0.2
GO:0006104	succinyl-CoA metabolic process	Biological process	2	0.08	0.02	0.2
GO:2000009	negative regulation of protein localization to cell surface	Biological process	2	0.08	0.02	0.2
GO:0010124	phenylacetate catabolic process	Biological process	2	0.08	0.02	0.2
GO:0071493	cellular response to UV-B	Biological process	2	0.08	0.02	0.2
GO:0071484	cellular response to light intensity	Biological process	2	0.08	0.02	0.2
GO:0071457	cellular response to ozone	Biological process	2	0.08	0.02	0.2
GO:0034247	snoRNA splicing	Biological process	2	0.08	0.02	0.2
GO:0000038	very long-chain fatty acid metabolic process	Biological process	2	0.08	0.02	0.2
GO:0071454	cellular response to anoxia	Biological process	2	0.08	0.02	0.2
GO:0019285	glycine betaine biosynthetic process from choline	Biological process	2	0.08	0.02	0.2
GO:0019323	pentose catabolic process	Biological process	2	0.08	0.02	0.2
GO:0009440	cyanate catabolic process	Biological process	3	0.12	0.02	0.2
GO:0032511	late endosome to vacuole transport via multivesicular body sorting pathway	Biological process	3	0.12	0.02	0.2
GO:0006565	L-serine catabolic process	Biological process	3	0.12	0.02	0.2
GO:1904482	cellular response to tetrahydrofolate	Biological process	3	0.12	0.02	0.2
GO:0046655	folic acid metabolic process	Biological process	3	0.12	0.02	0.2
GO:0006544	glycine metabolic process	Biological process	3	0.12	0.02	0.2
GO:0034551	mitochondrial respiratory chain complex III assembly	Biological process	3	0.12	0.02	0.2
GO:0043066	negative regulation of apoptotic process	Biological process	3	0.12	0.02	0.2
GO:0006546	glycine catabolic process	Biological process	3	0.12	0.02	0.2
GO:0000256	allantoin catabolic process	Biological process	3	0.12	0.02	0.2
GO:0006145	purine nucleobase catabolic process	Biological process	3	0.12	0.02	0.2
GO:0000461	endonucleolytic cleavage to generate mature 3'-end of SSU-rRNA from (SSU-rRNA, 5.8S rRNA, LSU-rRNA)	Biological process	3	0.12	0.02	0.2
GO:0008361	regulation of cell size	Biological process	3	0.12	0.02	0.2
GO:0006220	pyrimidine nucleotide metabolic process	Biological process	3	0.12	0.02	0.2
GO:0015867	ATP transport	Biological process	5	0.19	0.02	0.2
GO:0035999	tetrahydrofolate interconversion	Biological process	5	0.19	0.02	0.2
GO:0045036	protein targeting to chloroplast	Biological process	5	0.19	0.02	0.2
GO:0000398	mRNA splicing, via spliceosome	Biological process	31	1.21	0.02	0.21
GO:0006108	malate metabolic process	Biological process	9	0.35	0.02	0.21
GO:0009051	pentose-phosphate shunt, oxidative branch	Biological process	4	0.16	0.02	0.22
GO:0002183	cytoplasmic translational initiation	Biological process	8	0.31	0.02	0.22
GO:0006520	cellular amino acid metabolic process	Biological process	14	0.54	0.02	0.25
GO:0019344	cysteine biosynthetic process	Biological process	5	0.19	0.02	0.26
GO:0045454	cell redox homeostasis	Biological process	31	1.21	0.02	0.26
GO:0006970	response to osmotic stress	Biological process	7	0.27	0.02	0.27
GO:0045039	protein import into mitochondrial inner membrane	Biological process	6	0.23	0.02	0.27
GO:0009306	protein secretion	Biological process	6	0.23	0.02	0.27
GO:0043666	regulation of phosphoprotein phosphatase activity	Biological process	9	0.35	0.03	0.28
GO:0006906	vesicle fusion	Biological process	9	0.35	0.03	0.28
GO:0006096	glycolytic process	Biological process	28	1.09	0.03	0.28
GO:0007035	vacuolar acidification	Biological process	4	0.16	0.03	0.28
GO:0015866	ADP transport	Biological process	4	0.16	0.03	0.28
GO:0006165	nucleoside diphosphate phosphorylation	Biological process	4	0.16	0.03	0.28
GO:0000462	maturation of SSU-rRNA from tricistronic rRNA transcript (SSU-rRNA, 5.8S rRNA, LSU-rRNA)	Biological process	8	0.31	0.03	0.28
GO:0007165	signal transduction	Biological process	33	1.28	0.03	0.29
GO:0010091	trichome branching	Biological process	3	0.12	0.03	0.29
GO:0006555	methionine metabolic process	Biological process	3	0.12	0.03	0.29
GO:0034063	stress granule assembly	Biological process	3	0.12	0.03	0.29
GO:0019253	reductive pentose-phosphate cycle	Biological process	3	0.12	0.03	0.29
GO:2000022	regulation of jasmonic acid mediated signaling pathway	Biological process	7	0.27	0.03	0.29
GO:0008380	RNA splicing	Biological process	18	0.7	0.03	0.31
GO:0006635	fatty acid beta-oxidation	Biological process	8	0.31	0.03	0.32
GO:0019752	carboxylic acid metabolic process	Biological process	9	0.35	0.04	0.34
GO:0000226	microtubule cytoskeleton organization	Biological process	11	0.43	0.04	0.35
GO:0019430	removal of superoxide radicals	Biological process	4	0.16	0.04	0.35
GO:0006801	superoxide metabolic process	Biological process	4	0.16	0.04	0.35
GO:0030261	chromosome condensation	Biological process	4	0.16	0.04	0.35
GO:0016584	nucleosome positioning	Biological process	4	0.16	0.04	0.35
GO:0046034	ATP metabolic process	Biological process	4	0.16	0.04	0.35
GO:0009639	response to red or far red light	Biological process	4	0.16	0.04	0.35
GO:0006782	protoporphyrinogen IX biosynthetic process	Biological process	4	0.16	0.04	0.35
GO:0033014	tetrapyrrole biosynthetic process	Biological process	4	0.16	0.04	0.35
GO:0018106	peptidyl-histidine phosphorylation	Biological process	4	0.16	0.04	0.35
GO:0009073	aromatic amino acid family biosynthetic process	Biological process	8	0.31	0.04	0.35
GO:0006914	autophagy	Biological process	8	0.31	0.04	0.35
GO:0048510	regulation of timing of transition from vegetative to reproductive phase	Biological process	5	0.19	0.04	0.35
GO:0006779	porphyrin-containing compound biosynthetic process	Biological process	5	0.19	0.04	0.35
GO:0000470	maturation of LSU-rRNA	Biological process	5	0.19	0.04	0.35
GO:0032482	Rab protein signal transduction	Biological process	11	0.43	0.04	0.35
GO:1901371	regulation of leaf morphogenesis	Biological process	2	0.08	0.04	0.35
GO:0097352	autophagic vacuole maturation	Biological process	2	0.08	0.04	0.35
GO:0051228	mitotic spindle disassembly	Biological process	2	0.08	0.04	0.35
GO:2000779	regulation of double-strand break repair	Biological process	2	0.08	0.04	0.35
GO:0032469	endoplasmic reticulum calcium ion homeostasis	Biological process	2	0.08	0.04	0.35
GO:0009870	defense response signaling pathway, resistance gene-dependent	Biological process	2	0.08	0.04	0.35
GO:0045948	positive regulation of translational initiation	Biological process	2	0.08	0.04	0.35
GO:0000188	inactivation of MAPK activity	Biological process	2	0.08	0.04	0.35
GO:0035652	cargo loading into clathrin-coated vesicle	Biological process	2	0.08	0.04	0.35
GO:0006407	rRNA export from nucleus	Biological process	2	0.08	0.04	0.35
GO:0043171	peptide catabolic process	Biological process	2	0.08	0.04	0.35
GO:0019521	D-gluconate metabolic process	Biological process	2	0.08	0.04	0.35
GO:0034620	cellular response to unfolded protein	Biological process	7	0.27	0.04	0.35
GO:0048509	regulation of meristem development	Biological process	3	0.12	0.05	0.36
GO:0010431	seed maturation	Biological process	3	0.12	0.05	0.36
GO:0035308	negative regulation of protein dephosphorylation	Biological process	3	0.12	0.05	0.36
GO:0006123	mitochondrial electron transport, cytochrome c to oxygen	Biological process	3	0.12	0.05	0.36
GO:0006006	glucose metabolic process	Biological process	8	0.31	0.05	0.36
GO:0080163	regulation of protein serine/threonine phosphatase activity	Biological process	6	0.23	0.05	0.37
GO:0009867	jasmonic acid mediated signaling pathway	Biological process	5	0.19	0.05	0.38
GO:0006807	nitrogen compound metabolic process	Biological process	7	0.27	0.05	0.38
GO:0008202	steroid metabolic process	Biological process	4	0.16	0.05	0.38
GO:0033962	cytoplasmic mRNA processing body assembly	Biological process	4	0.16	0.05	0.38
GO:0009646	response to absence of light	Biological process	4	0.16	0.05	0.38
GO:0009423	chorismate biosynthetic process	Biological process	4	0.16	0.05	0.38
GO:0031952	regulation of protein autophosphorylation	Biological process	4	0.16	0.05	0.38
GO:0006366	transcription from RNA polymerase II promoter	Biological process	10	0.39	0.06	0.4
GO:0000302	response to reactive oxygen species	Biological process	9	0.35	0.06	0.4
GO:0006417	regulation of translation	Biological process	7	0.27	0.06	0.42
GO:0009082	branched-chain amino acid biosynthetic process	Biological process	7	0.27	0.06	0.42
GO:0019722	calcium-mediated signaling	Biological process	10	0.39	0.06	0.42
GO:0009097	isoleucine biosynthetic process	Biological process	5	0.19	0.07	0.42
GO:1902626	assembly of large subunit precursor of preribosome	Biological process	3	0.12	0.07	0.42
GO:1902074	response to salt	Biological process	3	0.12	0.07	0.42
GO:1900150	regulation of defense response to fungus	Biological process	3	0.12	0.07	0.42
GO:0007188	adenylate cyclase-modulating G-protein coupled receptor signaling pathway	Biological process	3	0.12	0.07	0.42
GO:0010044	response to aluminum ion	Biological process	3	0.12	0.07	0.42
GO:0070534	protein K63-linked ubiquitination	Biological process	3	0.12	0.07	0.42
GO:0048527	lateral root development	Biological process	3	0.12	0.07	0.42
GO:0006228	UTP biosynthetic process	Biological process	3	0.12	0.07	0.42
GO:0009090	homoserine biosynthetic process	Biological process	3	0.12	0.07	0.42
GO:0016560	protein import into peroxisome matrix, docking	Biological process	4	0.16	0.07	0.42
GO:0042274	ribosomal small subunit biogenesis	Biological process	4	0.16	0.07	0.42
GO:0045116	protein neddylation	Biological process	4	0.16	0.07	0.42
GO:0009816	defense response to bacterium, incompatible interaction	Biological process	4	0.16	0.07	0.42
GO:0000266	mitochondrial fission	Biological process	6	0.23	0.07	0.42
GO:0006897	endocytosis	Biological process	9	0.35	0.07	0.42
GO:0000209	protein polyubiquitination	Biological process	9	0.35	0.07	0.42
GO:0015976	carbon utilization	Biological process	2	0.08	0.08	0.42
GO:0001934	positive regulation of protein phosphorylation	Biological process	2	0.08	0.08	0.42
GO:0060261	positive regulation of transcription initiation from RNA polymerase II promoter	Biological process	2	0.08	0.08	0.42
GO:0042450	arginine biosynthetic process via ornithine	Biological process	2	0.08	0.08	0.42
GO:0045905	positive regulation of translational termination	Biological process	2	0.08	0.08	0.42
GO:0006452	translational frameshifting	Biological process	2	0.08	0.08	0.42
GO:0010214	seed coat development	Biological process	2	0.08	0.08	0.42
GO:0030091	protein repair	Biological process	2	0.08	0.08	0.42
GO:0006007	glucose catabolic process	Biological process	2	0.08	0.08	0.42
GO:0042351	'de novo' GDP-L-fucose biosynthetic process	Biological process	2	0.08	0.08	0.42
GO:1901642	nucleoside transmembrane transport	Biological process	2	0.08	0.08	0.42
GO:0001193	maintenance of transcriptional fidelity during DNA-templated transcription elongation from RNA polymerase II promoter	Biological process	2	0.08	0.08	0.42
GO:0045333	cellular respiration	Biological process	2	0.08	0.08	0.42
GO:0071329	cellular response to sucrose stimulus	Biological process	2	0.08	0.08	0.42
GO:1901671	positive regulation of superoxide dismutase activity	Biological process	2	0.08	0.08	0.42
GO:0019284	L-methionine biosynthetic process from S-adenosylmethionine	Biological process	2	0.08	0.08	0.42
GO:0046177	D-gluconate catabolic process	Biological process	2	0.08	0.08	0.42
GO:0007264	small GTPase mediated signal transduction	Biological process	5	0.19	0.08	0.42
GO:0007186	G-protein coupled receptor signaling pathway	Biological process	5	0.19	0.08	0.42
GO:0006879	cellular iron ion homeostasis	Biological process	5	0.19	0.08	0.42
GO:0043547	positive regulation of GTPase activity	Biological process	9	0.35	0.08	0.42
GO:0015977	carbon fixation	Biological process	6	0.23	0.08	0.42
GO:0006986	response to unfolded protein	Biological process	7	0.27	0.09	0.42
GO:0003400	regulation of COPII vesicle coating	Biological process	4	0.16	0.09	0.42
GO:0051123	RNA polymerase II transcriptional preinitiation complex assembly	Biological process	4	0.16	0.09	0.42
GO:0009749	response to glucose	Biological process	4	0.16	0.09	0.42
GO:0006995	cellular response to nitrogen starvation	Biological process	4	0.16	0.09	0.42
GO:0016126	sterol biosynthetic process	Biological process	9	0.35	0.09	0.42
GO:0050790	regulation of catalytic activity	Biological process	9	0.35	0.09	0.42
GO:0009911	positive regulation of flower development	Biological process	3	0.12	0.09	0.42
GO:0009638	phototropism	Biological process	3	0.12	0.09	0.42
GO:0006491	N-glycan processing	Biological process	3	0.12	0.09	0.42
GO:0009854	oxidative photosynthetic carbon pathway	Biological process	3	0.12	0.09	0.42
GO:0019464	glycine decarboxylation via glycine cleavage system	Biological process	3	0.12	0.09	0.42
GO:0010078	maintenance of root meristem identity	Biological process	3	0.12	0.09	0.42
GO:0006183	GTP biosynthetic process	Biological process	3	0.12	0.09	0.42
GO:0006094	gluconeogenesis	Biological process	8	0.31	0.1	0.42
GO:0009723	response to ethylene	Biological process	8	0.31	0.1	0.42
GO:0006368	transcription elongation from RNA polymerase II promoter	Biological process	5	0.19	0.1	0.42
GO:0080156	mitochondrial mRNA modification	Biological process	5	0.19	0.1	0.42
GO:0007005	mitochondrion organization	Biological process	7	0.27	0.1	0.42
GO:0009853	photorespiration	Biological process	6	0.23	0.1	0.42
GO:0006891	intra-Golgi vesicle-mediated transport	Biological process	8	0.31	0.11	0.42
GO:0009698	phenylpropanoid metabolic process	Biological process	4	0.16	0.11	0.42
GO:0090158	endoplasmic reticulum membrane organization	Biological process	4	0.16	0.11	0.42
GO:0061817	endoplasmic reticulum-plasma membrane tethering	Biological process	4	0.16	0.11	0.42
GO:0042147	retrograde transport, endosome to Golgi	Biological process	6	0.23	0.11	0.42
GO:0010119	regulation of stomatal movement	Biological process	5	0.19	0.11	0.42
GO:0009617	response to bacterium	Biological process	5	0.19	0.11	0.42
GO:0034605	cellular response to heat	Biological process	11	0.43	0.11	0.42
GO:0050832	defense response to fungus	Biological process	12	0.47	0.12	0.42
GO:0010218	response to far red light	Biological process	3	0.12	0.12	0.42
GO:0010204	defense response signaling pathway, resistance gene-independent	Biological process	3	0.12	0.12	0.42
GO:0019563	glycerol catabolic process	Biological process	3	0.12	0.12	0.42
GO:0009620	response to fungus	Biological process	3	0.12	0.12	0.42
GO:0000447	endonucleolytic cleavage in ITS1 to separate SSU-rRNA from 5.8S rRNA and LSU-rRNA from tricistronic rRNA transcript (SSU-rRNA, 5.8S rRNA, LSU-rRNA)	Biological process	3	0.12	0.12	0.42
GO:0010039	response to iron ion	Biological process	3	0.12	0.12	0.42
GO:0006458	'de novo' protein folding	Biological process	3	0.12	0.12	0.42
GO:0006163	purine nucleotide metabolic process	Biological process	3	0.12	0.12	0.42
GO:0006085	acetyl-CoA biosynthetic process	Biological process	2	0.08	0.12	0.42
GO:0042549	photosystem II stabilization	Biological process	2	0.08	0.12	0.42
GO:0044571	[2Fe-2S] cluster assembly	Biological process	2	0.08	0.12	0.42
GO:0010265	SCF complex assembly	Biological process	2	0.08	0.12	0.42
GO:0006656	phosphatidylcholine biosynthetic process	Biological process	2	0.08	0.12	0.42
GO:0048443	stamen development	Biological process	2	0.08	0.12	0.42
GO:0051607	defense response to virus	Biological process	2	0.08	0.12	0.42
GO:0071472	cellular response to salt stress	Biological process	2	0.08	0.12	0.42
GO:0009850	auxin metabolic process	Biological process	2	0.08	0.12	0.42
GO:0002237	response to molecule of bacterial origin	Biological process	2	0.08	0.12	0.42
GO:0051645	Golgi localization	Biological process	2	0.08	0.12	0.42
GO:0006379	mRNA cleavage	Biological process	2	0.08	0.12	0.42
GO:0006283	transcription-coupled nucleotide-excision repair	Biological process	2	0.08	0.12	0.42
GO:0034051	negative regulation of plant-type hypersensitive response	Biological process	2	0.08	0.12	0.42
GO:0006657	CDP-choline pathway	Biological process	2	0.08	0.12	0.42
GO:0061024	membrane organization	Biological process	2	0.08	0.12	0.42
GO:0010498	proteasomal protein catabolic process	Biological process	6	0.23	0.13	0.43
GO:0031122	cytoplasmic microtubule organization	Biological process	4	0.16	0.13	0.43
GO:0045910	negative regulation of DNA recombination	Biological process	4	0.16	0.13	0.43
GO:0031936	negative regulation of chromatin silencing	Biological process	4	0.16	0.13	0.43
GO:0019509	L-methionine salvage from methylthioadenosine	Biological process	4	0.16	0.13	0.43
GO:0031347	regulation of defense response	Biological process	5	0.19	0.13	0.43
GO:0006464	cellular protein modification process	Biological process	5	0.19	0.13	0.43
GO:0000122	negative regulation of transcription from RNA polymerase II promoter	Biological process	7	0.27	0.14	0.46
GO:0032968	positive regulation of transcription elongation from RNA polymerase II promoter	Biological process	6	0.23	0.15	0.48
GO:0010499	proteasomal ubiquitin-independent protein catabolic process	Biological process	6	0.23	0.15	0.48
GO:0006662	glycerol ether metabolic process	Biological process	6	0.23	0.15	0.48
GO:0007029	endoplasmic reticulum organization	Biological process	3	0.12	0.15	0.48
GO:0010492	maintenance of shoot apical meristem identity	Biological process	3	0.12	0.15	0.48
GO:0006754	ATP biosynthetic process	Biological process	3	0.12	0.15	0.48
GO:0006301	postreplication repair	Biological process	3	0.12	0.15	0.48
GO:0001731	formation of translation preinitiation complex	Biological process	3	0.12	0.15	0.48
GO:0045041	protein import into mitochondrial intermembrane space	Biological process	3	0.12	0.15	0.48
GO:0009845	seed germination	Biological process	5	0.19	0.15	0.48
GO:0006904	vesicle docking involved in exocytosis	Biological process	5	0.19	0.15	0.48
GO:0061615	glycolytic process through fructose-6-phosphate	Biological process	4	0.16	0.16	0.49
GO:0009873	ethylene-activated signaling pathway	Biological process	4	0.16	0.16	0.49
GO:0006012	galactose metabolic process	Biological process	4	0.16	0.16	0.49
GO:0006357	regulation of transcription from RNA polymerase II promoter	Biological process	16	0.62	0.16	0.5
GO:0046166	glyceraldehyde-3-phosphate biosynthetic process	Biological process	2	0.08	0.17	0.5
GO:0010037	response to carbon dioxide	Biological process	2	0.08	0.17	0.5
GO:0009625	response to insect	Biological process	2	0.08	0.17	0.5
GO:1904263	positive regulation of TORC1 signaling	Biological process	2	0.08	0.17	0.5
GO:0006369	termination of RNA polymerase II transcription	Biological process	2	0.08	0.17	0.5
GO:0032784	regulation of DNA-templated transcription, elongation	Biological process	2	0.08	0.17	0.5
GO:0048833	specification of floral organ number	Biological process	2	0.08	0.17	0.5
GO:0010071	root meristem specification	Biological process	2	0.08	0.17	0.5
GO:0006152	purine nucleoside catabolic process	Biological process	2	0.08	0.17	0.5
GO:0032012	regulation of ARF protein signal transduction	Biological process	2	0.08	0.17	0.5
GO:0070125	mitochondrial translational elongation	Biological process	2	0.08	0.17	0.5
GO:0009817	defense response to fungus, incompatible interaction	Biological process	2	0.08	0.17	0.5
GO:0033356	UDP-L-arabinose metabolic process	Biological process	2	0.08	0.17	0.5
GO:0071669	plant-type cell wall organization or biogenesis	Biological process	2	0.08	0.17	0.5
GO:0006556	S-adenosylmethionine biosynthetic process	Biological process	2	0.08	0.17	0.5
GO:0001676	long-chain fatty acid metabolic process	Biological process	2	0.08	0.17	0.5
GO:0009718	anthocyanin-containing compound biosynthetic process	Biological process	2	0.08	0.17	0.5
GO:0000244	spliceosomal tri-snRNP complex assembly	Biological process	2	0.08	0.17	0.5
GO:0033358	UDP-L-arabinose biosynthetic process	Biological process	2	0.08	0.17	0.5
GO:0045227	capsule polysaccharide biosynthetic process	Biological process	2	0.08	0.17	0.5
GO:0000956	nuclear-transcribed mRNA catabolic process	Biological process	2	0.08	0.17	0.5
GO:0060548	negative regulation of cell death	Biological process	2	0.08	0.17	0.5
GO:0005977	glycogen metabolic process	Biological process	2	0.08	0.17	0.5
GO:0006610	ribosomal protein import into nucleus	Biological process	2	0.08	0.17	0.5
GO:0042254	ribosome biogenesis	Biological process	10	0.39	0.17	0.5
GO:0000422	mitochondrion degradation	Biological process	5	0.19	0.17	0.5
GO:0009734	auxin-activated signaling pathway	Biological process	19	0.74	0.18	0.5
GO:0016236	macroautophagy	Biological process	4	0.16	0.18	0.5
GO:0006596	polyamine biosynthetic process	Biological process	4	0.16	0.18	0.5
GO:0016925	protein sumoylation	Biological process	4	0.16	0.18	0.5
GO:0048280	vesicle fusion with Golgi apparatus	Biological process	3	0.12	0.18	0.5
GO:0006536	glutamate metabolic process	Biological process	3	0.12	0.18	0.5
GO:0046294	formaldehyde catabolic process	Biological process	3	0.12	0.18	0.5
GO:0019264	glycine biosynthetic process from serine	Biological process	3	0.12	0.18	0.5
GO:0016554	cytidine to uridine editing	Biological process	3	0.12	0.18	0.5
GO:0000387	spliceosomal snRNP assembly	Biological process	6	0.23	0.19	0.5
GO:0006623	protein targeting to vacuole	Biological process	8	0.31	0.2	0.5
GO:1902600	hydrogen ion transmembrane transport	Biological process	36	1.4	0.2	0.5
GO:0032515	negative regulation of phosphoprotein phosphatase activity	Biological process	6	0.23	0.21	0.5
GO:1903508	positive regulation of nucleic acid-templated transcription	Biological process	4	0.16	0.21	0.5
GO:0007010	cytoskeleton organization	Biological process	4	0.16	0.21	0.5
GO:0009742	brassinosteroid mediated signaling pathway	Biological process	8	0.31	0.21	0.5
GO:0006890	retrograde vesicle-mediated transport, Golgi to ER	Biological process	11	0.43	0.21	0.5
GO:0030163	protein catabolic process	Biological process	20	0.78	0.21	0.5
GO:0015790	UDP-xylose transport	Biological process	2	0.08	0.22	0.5
GO:0009789	positive regulation of abscisic acid-activated signaling pathway	Biological process	2	0.08	0.22	0.5
GO:0006605	protein targeting	Biological process	2	0.08	0.22	0.5
GO:0010118	stomatal movement	Biological process	2	0.08	0.22	0.5
GO:0006624	vacuolar protein processing	Biological process	2	0.08	0.22	0.5
GO:0032957	inositol trisphosphate metabolic process	Biological process	2	0.08	0.22	0.5
GO:0009251	glucan catabolic process	Biological process	2	0.08	0.22	0.5
GO:0002184	cytoplasmic translational termination	Biological process	2	0.08	0.22	0.5
GO:0019048	modulation by virus of host morphology or physiology	Biological process	2	0.08	0.22	0.5
GO:0046907	intracellular transport	Biological process	2	0.08	0.22	0.5
GO:0010075	regulation of meristem growth	Biological process	2	0.08	0.22	0.5
GO:0010205	photoinhibition	Biological process	2	0.08	0.22	0.5
GO:0017157	regulation of exocytosis	Biological process	2	0.08	0.22	0.5
GO:0010227	floral organ abscission	Biological process	2	0.08	0.22	0.5
GO:0010628	positive regulation of gene expression	Biological process	2	0.08	0.22	0.5
GO:0048026	positive regulation of mRNA splicing, via spliceosome	Biological process	2	0.08	0.22	0.5
GO:0009088	threonine biosynthetic process	Biological process	2	0.08	0.22	0.5
GO:0006517	protein deglycosylation	Biological process	2	0.08	0.22	0.5
GO:0070863	positive regulation of protein exit from endoplasmic reticulum	Biological process	2	0.08	0.22	0.5
GO:0016050	vesicle organization	Biological process	2	0.08	0.22	0.5
GO:0030042	actin filament depolymerization	Biological process	3	0.12	0.22	0.5
GO:0009099	valine biosynthetic process	Biological process	3	0.12	0.22	0.5
GO:0048573	photoperiodism, flowering	Biological process	3	0.12	0.22	0.5
GO:0043044	ATP-dependent chromatin remodeling	Biological process	3	0.12	0.22	0.5
GO:0006614	SRP-dependent cotranslational protein targeting to membrane	Biological process	3	0.12	0.22	0.5
GO:0045047	protein targeting to ER	Biological process	3	0.12	0.22	0.5
GO:0006013	mannose metabolic process	Biological process	3	0.12	0.22	0.5
GO:0007623	circadian rhythm	Biological process	6	0.23	0.23	0.5
GO:0042273	ribosomal large subunit biogenesis	Biological process	6	0.23	0.23	0.5
GO:0009737	response to abscisic acid	Biological process	16	0.62	0.23	0.5
GO:0007017	microtubule-based process	Biological process	8	0.31	0.23	0.5
GO:0032981	mitochondrial respiratory chain complex I assembly	Biological process	4	0.16	0.24	0.5
GO:0070816	phosphorylation of RNA polymerase II C-terminal domain	Biological process	4	0.16	0.24	0.5
GO:0009751	response to salicylic acid	Biological process	5	0.19	0.24	0.52
GO:0023014	signal transduction by phosphorylation	Biological process	9	0.35	0.25	0.52
GO:0030968	endoplasmic reticulum unfolded protein response	Biological process	6	0.23	0.25	0.52
GO:0010466	negative regulation of peptidase activity	Biological process	6	0.23	0.25	0.52
GO:0010311	lateral root formation	Biological process	3	0.12	0.25	0.53
GO:0006751	glutathione catabolic process	Biological process	3	0.12	0.25	0.53
GO:0006515	misfolded or incompletely synthesized protein catabolic process	Biological process	3	0.12	0.25	0.53
GO:0006898	receptor-mediated endocytosis	Biological process	3	0.12	0.25	0.53
GO:0090110	cargo loading into COPII-coated vesicle	Biological process	2	0.08	0.26	0.53
GO:0009825	multidimensional cell growth	Biological process	2	0.08	0.26	0.53
GO:0009072	aromatic amino acid family metabolic process	Biological process	2	0.08	0.26	0.53
GO:1902389	ceramide 1-phosphate transport	Biological process	2	0.08	0.26	0.53
GO:0035627	ceramide transport	Biological process	2	0.08	0.26	0.53
GO:0010189	vitamin E biosynthetic process	Biological process	2	0.08	0.26	0.53
GO:0052746	inositol phosphorylation	Biological process	2	0.08	0.26	0.53
GO:0019288	isopentenyl diphosphate biosynthetic process, methylerythritol 4-phosphate pathway	Biological process	2	0.08	0.26	0.53
GO:0045901	positive regulation of translational elongation	Biological process	2	0.08	0.26	0.53
GO:0009800	cinnamic acid biosynthetic process	Biological process	2	0.08	0.26	0.53
GO:0000070	mitotic sister chromatid segregation	Biological process	2	0.08	0.26	0.53
GO:0043967	histone H4 acetylation	Biological process	2	0.08	0.26	0.53
GO:0009269	response to desiccation	Biological process	2	0.08	0.26	0.53
GO:0042176	regulation of protein catabolic process	Biological process	2	0.08	0.26	0.53
GO:0010304	PSII associated light-harvesting complex II catabolic process	Biological process	2	0.08	0.26	0.53
GO:2000012	regulation of auxin polar transport	Biological process	2	0.08	0.26	0.53
GO:0015969	guanosine tetraphosphate metabolic process	Biological process	2	0.08	0.26	0.53
GO:0009958	positive gravitropism	Biological process	2	0.08	0.26	0.53
GO:0033619	membrane protein proteolysis	Biological process	2	0.08	0.26	0.53
GO:0006750	glutathione biosynthetic process	Biological process	2	0.08	0.26	0.53
GO:0009753	response to jasmonic acid	Biological process	4	0.16	0.27	0.53
GO:0000463	maturation of LSU-rRNA from tricistronic rRNA transcript (SSU-rRNA, 5.8S rRNA, LSU-rRNA)	Biological process	4	0.16	0.27	0.53
GO:0009637	response to blue light	Biological process	4	0.16	0.27	0.53
GO:0007015	actin filament organization	Biological process	7	0.27	0.27	0.54
GO:0098656	anion transmembrane transport	Biological process	5	0.19	0.27	0.54
GO:0022900	electron transport chain	Biological process	26	1.01	0.29	0.55
GO:0010114	response to red light	Biological process	3	0.12	0.29	0.55
GO:0006900	membrane budding	Biological process	3	0.12	0.29	0.55
GO:0006090	pyruvate metabolic process	Biological process	3	0.12	0.29	0.55
GO:0015995	chlorophyll biosynthetic process	Biological process	6	0.23	0.29	0.55
GO:0008360	regulation of cell shape	Biological process	4	0.16	0.29	0.55
GO:0048278	vesicle docking	Biological process	4	0.16	0.29	0.55
GO:2000028	regulation of photoperiodism, flowering	Biological process	2	0.08	0.31	0.55
GO:0031204	posttranslational protein targeting to membrane, translocation	Biological process	2	0.08	0.31	0.55
GO:0006564	L-serine biosynthetic process	Biological process	2	0.08	0.31	0.55
GO:0050896	response to stimulus	Biological process	2	0.08	0.31	0.55
GO:0009585	red, far-red light phototransduction	Biological process	2	0.08	0.31	0.55
GO:0019516	lactate oxidation	Biological process	2	0.08	0.31	0.55
GO:0015786	UDP-glucose transport	Biological process	2	0.08	0.31	0.55
GO:0031348	negative regulation of defense response	Biological process	2	0.08	0.31	0.55
GO:0042752	regulation of circadian rhythm	Biological process	2	0.08	0.31	0.55
GO:0032781	positive regulation of ATPase activity	Biological process	2	0.08	0.31	0.55
GO:0006790	sulfur compound metabolic process	Biological process	2	0.08	0.31	0.55
GO:0009098	leucine biosynthetic process	Biological process	2	0.08	0.31	0.55
GO:0009791	post-embryonic development	Biological process	2	0.08	0.31	0.55
GO:0007030	Golgi organization	Biological process	6	0.23	0.32	0.55
GO:0006511	ubiquitin-dependent protein catabolic process	Biological process	47	1.83	0.32	0.55
GO:0006896	Golgi to vacuole transport	Biological process	4	0.16	0.32	0.55
GO:0006796	phosphate-containing compound metabolic process	Biological process	4	0.16	0.32	0.55
GO:0051259	protein oligomerization	Biological process	4	0.16	0.32	0.55
GO:0030388	fructose 1,6-bisphosphate metabolic process	Biological process	3	0.12	0.32	0.55
GO:0043622	cortical microtubule organization	Biological process	3	0.12	0.32	0.55
GO:0006075	(1->3)-beta-D-glucan biosynthetic process	Biological process	3	0.12	0.32	0.55
GO:0045087	innate immune response	Biological process	3	0.12	0.32	0.55
GO:0015698	inorganic anion transport	Biological process	3	0.12	0.32	0.55
GO:0010229	inflorescence development	Biological process	3	0.12	0.32	0.55
GO:0009788	negative regulation of abscisic acid-activated signaling pathway	Biological process	3	0.12	0.32	0.55
GO:0006207	'de novo' pyrimidine nucleobase biosynthetic process	Biological process	3	0.12	0.32	0.55
GO:0006479	protein methylation	Biological process	3	0.12	0.32	0.55
GO:0042128	nitrate assimilation	Biological process	3	0.12	0.32	0.55
GO:0010468	regulation of gene expression	Biological process	9	0.35	0.34	0.56
GO:0000902	cell morphogenesis	Biological process	5	0.19	0.35	0.58
GO:0009833	primary cell wall biogenesis	Biological process	5	0.19	0.35	0.58
GO:0042542	response to hydrogen peroxide	Biological process	7	0.27	0.35	0.59
GO:0030433	ER-associated ubiquitin-dependent protein catabolic process	Biological process	7	0.27	0.35	0.59
GO:1901264	carbohydrate derivative transport	Biological process	3	0.12	0.36	0.59
GO:0015931	nucleobase-containing compound transport	Biological process	3	0.12	0.36	0.59
GO:0009695	jasmonic acid biosynthetic process	Biological process	3	0.12	0.36	0.59
GO:0007163	establishment or maintenance of cell polarity	Biological process	3	0.12	0.36	0.59
GO:0045324	late endosome to vacuole transport	Biological process	3	0.12	0.36	0.59
GO:0016998	cell wall macromolecule catabolic process	Biological process	3	0.12	0.36	0.59
GO:0034976	response to endoplasmic reticulum stress	Biological process	3	0.12	0.36	0.59
GO:0061512	protein localization to cilium	Biological process	2	0.08	0.36	0.59
GO:0080113	regulation of seed growth	Biological process	2	0.08	0.36	0.59
GO:0090114	COPII-coated vesicle budding	Biological process	2	0.08	0.36	0.59
GO:0010029	regulation of seed germination	Biological process	2	0.08	0.36	0.59
GO:0035196	production of miRNAs involved in gene silencing by miRNA	Biological process	2	0.08	0.36	0.59
GO:0008219	cell death	Biological process	2	0.08	0.36	0.59
GO:0070973	protein localization to endoplasmic reticulum exit site	Biological process	2	0.08	0.36	0.59
GO:0010104	regulation of ethylene-activated signaling pathway	Biological process	2	0.08	0.36	0.59
GO:1901001	negative regulation of response to salt stress	Biological process	2	0.08	0.36	0.59
GO:0009245	lipid A biosynthetic process	Biological process	2	0.08	0.36	0.59
GO:0033169	histone H3-K9 demethylation	Biological process	2	0.08	0.36	0.59
GO:0006542	glutamine biosynthetic process	Biological process	2	0.08	0.36	0.59
GO:0043486	histone exchange	Biological process	2	0.08	0.36	0.59
GO:0031087	deadenylation-independent decapping of nuclear-transcribed mRNA	Biological process	2	0.08	0.36	0.59
GO:0019243	methylglyoxal catabolic process to D-lactate	Biological process	2	0.08	0.36	0.59
GO:0019388	galactose catabolic process	Biological process	2	0.08	0.36	0.59
GO:0006850	mitochondrial pyruvate transport	Biological process	2	0.08	0.36	0.59
GO:0009960	endosperm development	Biological process	2	0.08	0.36	0.59
GO:0009725	response to hormone	Biological process	6	0.23	0.36	0.59
GO:0031146	SCF-dependent proteasomal ubiquitin-dependent protein catabolic process	Biological process	18	0.7	0.36	0.59
GO:0010027	thylakoid membrane organization	Biological process	5	0.19	0.37	0.6
GO:0072583	clathrin-mediated endocytosis	Biological process	4	0.16	0.38	0.6
GO:0006979	response to oxidative stress	Biological process	33	1.28	0.39	0.6
GO:0000045	autophagic vacuole assembly	Biological process	6	0.23	0.39	0.6
GO:0006607	NLS-bearing protein import into nucleus	Biological process	3	0.12	0.4	0.6
GO:0046940	nucleoside monophosphate phosphorylation	Biological process	3	0.12	0.4	0.6
GO:0051726	regulation of cell cycle	Biological process	8	0.31	0.4	0.6
GO:0009851	auxin biosynthetic process	Biological process	2	0.08	0.41	0.6
GO:0006102	isocitrate metabolic process	Biological process	2	0.08	0.41	0.6
GO:0009298	GDP-mannose biosynthetic process	Biological process	2	0.08	0.41	0.6
GO:0048831	regulation of shoot system development	Biological process	2	0.08	0.41	0.6
GO:0000395	mRNA 5'-splice site recognition	Biological process	2	0.08	0.41	0.6
GO:0006627	protein processing involved in protein targeting to mitochondrion	Biological process	2	0.08	0.41	0.6
GO:0022904	respiratory electron transport chain	Biological process	2	0.08	0.41	0.6
GO:0051156	glucose 6-phosphate metabolic process	Biological process	2	0.08	0.41	0.6
GO:0009435	NAD biosynthetic process	Biological process	2	0.08	0.41	0.6
GO:0010109	regulation of photosynthesis	Biological process	2	0.08	0.41	0.6
GO:0019853	L-ascorbic acid biosynthetic process	Biological process	2	0.08	0.41	0.6
GO:0090351	seedling development	Biological process	2	0.08	0.41	0.6
GO:0010038	response to metal ion	Biological process	2	0.08	0.41	0.6
GO:0009864	induced systemic resistance, jasmonic acid mediated signaling pathway	Biological process	2	0.08	0.41	0.6
GO:0010206	photosystem II repair	Biological process	2	0.08	0.41	0.6
GO:0010497	plasmodesmata-mediated intercellular transport	Biological process	2	0.08	0.41	0.6
GO:0016558	protein import into peroxisome matrix	Biological process	2	0.08	0.41	0.6
GO:0048366	leaf development	Biological process	6	0.23	0.41	0.6
GO:0016567	protein ubiquitination	Biological process	77	3	0.41	0.6
GO:0048268	clathrin coat assembly	Biological process	3	0.12	0.43	0.62
GO:0000184	nuclear-transcribed mRNA catabolic process, nonsense-mediated decay	Biological process	6	0.23	0.43	0.62
GO:0009611	response to wounding	Biological process	8	0.31	0.44	0.64
GO:0070131	positive regulation of mitochondrial translation	Biological process	2	0.08	0.46	0.64
GO:0051013	microtubule severing	Biological process	2	0.08	0.46	0.64
GO:2000280	regulation of root development	Biological process	2	0.08	0.46	0.64
GO:0000105	histidine biosynthetic process	Biological process	2	0.08	0.46	0.64
GO:0031532	actin cytoskeleton reorganization	Biological process	2	0.08	0.46	0.64
GO:0030838	positive regulation of actin filament polymerization	Biological process	2	0.08	0.46	0.64
GO:0032956	regulation of actin cytoskeleton organization	Biological process	2	0.08	0.46	0.64
GO:0030970	retrograde protein transport, ER to cytosol	Biological process	2	0.08	0.46	0.64
GO:0009965	leaf morphogenesis	Biological process	2	0.08	0.46	0.64
GO:0120029	proton export across plasma membrane	Biological process	2	0.08	0.46	0.64
GO:0016114	terpenoid biosynthetic process	Biological process	2	0.08	0.46	0.64
GO:0072334	UDP-galactose transmembrane transport	Biological process	2	0.08	0.46	0.64
GO:0032446	protein modification by small protein conjugation	Biological process	2	0.08	0.46	0.64
GO:0019432	triglyceride biosynthetic process	Biological process	2	0.08	0.46	0.64
GO:0015986	ATP synthesis coupled proton transport	Biological process	6	0.23	0.46	0.64
GO:0006633	fatty acid biosynthetic process	Biological process	15	0.58	0.46	0.65
GO:0009832	plant-type cell wall biogenesis	Biological process	3	0.12	0.47	0.65
GO:0072657	protein localization to membrane	Biological process	3	0.12	0.47	0.65
GO:0006694	steroid biosynthetic process	Biological process	4	0.16	0.47	0.65
GO:0006465	signal peptide processing	Biological process	4	0.16	0.47	0.65
GO:0042761	very long-chain fatty acid biosynthetic process	Biological process	2	0.08	0.5	0.65
GO:0034497	protein localization to pre-autophagosomal structure	Biological process	2	0.08	0.5	0.65
GO:0000055	ribosomal large subunit export from nucleus	Biological process	2	0.08	0.5	0.65
GO:0010207	photosystem II assembly	Biological process	2	0.08	0.5	0.65
GO:0022625	cytosolic large ribosomal subunit	Cellular component	79	3.07	3.05e-37	7.42e-34
GO:0005840	ribosome	Cellular component	154	5.99	3.2e-36	3.9e-33
GO:0005622	intracellular	Cellular component	122	4.75	2e-29	1.22e-26
GO:0022627	cytosolic small ribosomal subunit	Cellular component	55	2.14	8.89e-26	4.33e-23
GO:0005737	cytoplasm	Cellular component	440	17.12	4.77e-22	1.94e-19
GO:0005829	cytosol	Cellular component	246	9.57	6.88e-15	2.1e-12
GO:0005747	mitochondrial respiratory chain complex I	Cellular component	28	1.09	3.16e-11	7.71e-09
GO:0005773	vacuole	Cellular component	56	2.18	2.69e-08	5.96e-06
GO:0005743	mitochondrial inner membrane	Cellular component	33	1.28	2.35e-07	4.1e-05
GO:0005774	vacuolar membrane	Cellular component	44	1.71	7.19e-06	0.000876
GO:0045271	respiratory chain complex I	Cellular component	5	0.19	3.09e-05	0.00314
GO:0070469	respiratory chain	Cellular component	11	0.43	3.75e-05	0.00352
GO:0016607	nuclear speck	Cellular component	17	0.66	9.66e-05	0.00785
GO:0009522	photosystem I	Cellular component	15	0.58	0.000101	0.00797
GO:0000786	nucleosome	Cellular component	22	0.86	0.000167	0.01
GO:0000502	proteasome complex	Cellular component	21	0.82	0.000172	0.01
GO:0071013	catalytic step 2 spliceosome	Cellular component	16	0.62	0.000339	0.02
GO:0005750	mitochondrial respiratory chain complex III	Cellular component	9	0.35	0.000346	0.02
GO:0005856	cytoskeleton	Cellular component	23	0.89	0.000408	0.02
GO:0015934	large ribosomal subunit	Cellular component	13	0.51	0.000473	0.02
GO:0033179	proton-transporting V-type ATPase, V0 domain	Cellular component	8	0.31	0.000514	0.02
GO:0015935	small ribosomal subunit	Cellular component	12	0.47	0.000562	0.03
GO:0031410	cytoplasmic vesicle	Cellular component	15	0.58	0.00109	0.04
GO:0042788	polysomal ribosome	Cellular component	5	0.19	0.00125	0.04
GO:1990904	ribonucleoprotein complex	Cellular component	26	1.01	0.00164	0.06
GO:0031966	mitochondrial membrane	Cellular component	6	0.23	0.00182	0.06
GO:0045273	respiratory chain complex II	Cellular component	7	0.27	0.00197	0.06
GO:0005783	endoplasmic reticulum	Cellular component	103	4.01	0.00287	0.08
GO:0000421	autophagic vacuole membrane	Cellular component	4	0.16	0.003	0.08
GO:0048471	perinuclear region of cytoplasm	Cellular component	7	0.27	0.00437	0.11
GO:0009536	plastid	Cellular component	84	3.27	0.00446	0.11
GO:0005854	nascent polypeptide-associated complex	Cellular component	5	0.19	0.00451	0.11
GO:0005694	chromosome	Cellular component	25	0.97	0.00625	0.14
GO:0005753	mitochondrial proton-transporting ATP synthase complex	Cellular component	4	0.16	0.00631	0.14
GO:0010287	plastoglobule	Cellular component	12	0.47	0.00656	0.14
GO:0005759	mitochondrial matrix	Cellular component	19	0.74	0.00815	0.16
GO:0005686	U2 snRNP	Cellular component	9	0.35	0.00918	0.17
GO:0042721	mitochondrial inner membrane protein insertion complex	Cellular component	6	0.23	0.01	0.18
GO:0005749	mitochondrial respiratory chain complex II	Cellular component	4	0.16	0.01	0.18
GO:0000275	mitochondrial proton-transporting ATP synthase complex, catalytic core F(1)	Cellular component	4	0.16	0.01	0.18
GO:0030663	COPI-coated vesicle membrane	Cellular component	7	0.27	0.01	0.18
GO:0072546	ER membrane protein complex	Cellular component	5	0.19	0.01	0.18
GO:0033290	eukaryotic 48S preinitiation complex	Cellular component	8	0.31	0.01	0.2
GO:0009941	chloroplast envelope	Cellular component	40	1.56	0.02	0.2
GO:0061574	ASAP complex	Cellular component	2	0.08	0.02	0.2
GO:0005853	eukaryotic translation elongation factor 1 complex	Cellular component	3	0.12	0.02	0.2
GO:0005834	heterotrimeric G-protein complex	Cellular component	4	0.16	0.02	0.22
GO:0031201	SNARE complex	Cellular component	13	0.51	0.02	0.22
GO:0009506	plasmodesma	Cellular component	52	2.02	0.02	0.22
GO:0008540	proteasome regulatory particle, base subcomplex	Cellular component	8	0.31	0.02	0.26
GO:0016282	eukaryotic 43S preinitiation complex	Cellular component	7	0.27	0.02	0.27
GO:0030134	ER to Golgi transport vesicle	Cellular component	6	0.23	0.02	0.27
GO:0080008	Cul4-RING E3 ubiquitin ligase complex	Cellular component	6	0.23	0.02	0.27
GO:0016471	vacuolar proton-transporting V-type ATPase complex	Cellular component	4	0.16	0.03	0.28
GO:0046930	pore complex	Cellular component	4	0.16	0.03	0.28
GO:0008250	oligosaccharyltransferase complex	Cellular component	4	0.16	0.03	0.28
GO:1990429	peroxisomal importomer complex	Cellular component	3	0.12	0.03	0.29
GO:0019774	proteasome core complex, beta-subunit complex	Cellular component	3	0.12	0.03	0.29
GO:0031090	organelle membrane	Cellular component	3	0.12	0.03	0.29
GO:0005777	peroxisome	Cellular component	27	1.05	0.03	0.32
GO:0033177	proton-transporting two-sector ATPase complex, proton-transporting domain	Cellular component	4	0.16	0.04	0.35
GO:0071004	U2-type prespliceosome	Cellular component	6	0.23	0.04	0.35
GO:0030864	cortical actin cytoskeleton	Cellular component	2	0.08	0.04	0.35
GO:0030532	small nuclear ribonucleoprotein complex	Cellular component	2	0.08	0.04	0.35
GO:0015630	microtubule cytoskeleton	Cellular component	2	0.08	0.04	0.35
GO:0034098	Cdc48p-Npl4p-Ufd1p AAA ATPase complex	Cellular component	2	0.08	0.04	0.35
GO:0000221	vacuolar proton-transporting V-type ATPase, V1 domain	Cellular component	2	0.08	0.04	0.35
GO:0005667	transcription factor complex	Cellular component	7	0.27	0.04	0.35
GO:0005793	endoplasmic reticulum-Golgi intermediate compartment	Cellular component	7	0.27	0.04	0.35
GO:0031597	cytosolic proteasome complex	Cellular component	3	0.12	0.05	0.36
GO:0045252	oxoglutarate dehydrogenase complex	Cellular component	3	0.12	0.05	0.36
GO:0033180	proton-transporting V-type ATPase, V1 domain	Cellular component	3	0.12	0.05	0.36
GO:0009986	cell surface	Cellular component	3	0.12	0.05	0.36
GO:0031902	late endosome membrane	Cellular component	5	0.19	0.05	0.38
GO:0005682	U5 snRNP	Cellular component	7	0.27	0.05	0.38
GO:0032588	trans-Golgi network membrane	Cellular component	4	0.16	0.05	0.38
GO:0005681	spliceosomal complex	Cellular component	15	0.58	0.05	0.39
GO:0005850	eukaryotic translation initiation factor 2 complex	Cellular component	3	0.12	0.07	0.42
GO:0005665	DNA-directed RNA polymerase II, core complex	Cellular component	7	0.27	0.07	0.42
GO:0005685	U1 snRNP	Cellular component	8	0.31	0.07	0.42
GO:0005802	trans-Golgi network	Cellular component	29	1.13	0.08	0.42
GO:0005684	U2-type spliceosomal complex	Cellular component	2	0.08	0.08	0.42
GO:0016604	nuclear body	Cellular component	2	0.08	0.08	0.42
GO:0005776	autophagic vacuole	Cellular component	2	0.08	0.08	0.42
GO:0005672	transcription factor TFIIA complex	Cellular component	2	0.08	0.08	0.42
GO:0022626	cytosolic ribosome	Cellular component	4	0.16	0.09	0.42
GO:0005687	U4 snRNP	Cellular component	4	0.16	0.09	0.42
GO:0030131	clathrin adaptor complex	Cellular component	4	0.16	0.09	0.42
GO:0005770	late endosome	Cellular component	4	0.16	0.09	0.42
GO:0005832	chaperonin-containing T-complex	Cellular component	4	0.16	0.09	0.42
GO:0000932	cytoplasmic mRNA processing body	Cellular component	12	0.47	0.09	0.42
GO:0032991	macromolecular complex	Cellular component	3	0.12	0.09	0.42
GO:0005739	mitochondrion	Cellular component	139	5.41	0.1	0.42
GO:0071014	post-mRNA release spliceosomal complex	Cellular component	4	0.16	0.11	0.42
GO:0010494	cytoplasmic stress granule	Cellular component	4	0.16	0.11	0.42
GO:0030126	COPI vesicle coat	Cellular component	10	0.39	0.11	0.42
GO:0005742	mitochondrial outer membrane translocase complex	Cellular component	3	0.12	0.12	0.42
GO:0055038	recycling endosome membrane	Cellular component	3	0.12	0.12	0.42
GO:0030658	transport vesicle membrane	Cellular component	3	0.12	0.12	0.42
GO:0046540	U4/U6 x U5 tri-snRNP complex	Cellular component	8	0.31	0.12	0.42
GO:0005751	mitochondrial respiratory chain complex IV	Cellular component	2	0.08	0.12	0.42
GO:0030137	COPI-coated vesicle	Cellular component	2	0.08	0.12	0.42
GO:1990726	Lsm1-7-Pat1 complex	Cellular component	2	0.08	0.12	0.42
GO:0008023	transcription elongation factor complex	Cellular component	2	0.08	0.12	0.42
GO:0008541	proteasome regulatory particle, lid subcomplex	Cellular component	4	0.16	0.13	0.43
GO:0070971	endoplasmic reticulum exit site	Cellular component	4	0.16	0.13	0.43
GO:0009524	phragmoplast	Cellular component	4	0.16	0.13	0.43
GO:0005688	U6 snRNP	Cellular component	3	0.12	0.15	0.48
GO:0031461	cullin-RING ubiquitin ligase complex	Cellular component	4	0.16	0.16	0.49
GO:0009579	thylakoid	Cellular component	23	0.89	0.16	0.5
GO:0009523	photosystem II	Cellular component	14	0.54	0.16	0.5
GO:0009570	chloroplast stroma	Cellular component	48	1.87	0.16	0.5
GO:0031415	NatA complex	Cellular component	2	0.08	0.17	0.5
GO:0018444	translation release factor complex	Cellular component	2	0.08	0.17	0.5
GO:0010005	cortical microtubule, transverse to long axis	Cellular component	2	0.08	0.17	0.5
GO:0005654	nucleoplasm	Cellular component	11	0.43	0.17	0.5
GO:0010008	endosome membrane	Cellular component	5	0.19	0.17	0.5
GO:0045261	proton-transporting ATP synthase complex, catalytic core F(1)	Cellular component	4	0.16	0.18	0.5
GO:0009368	endopeptidase Clp complex	Cellular component	3	0.12	0.18	0.5
GO:0030176	integral component of endoplasmic reticulum membrane	Cellular component	10	0.39	0.18	0.5
GO:0030127	COPII vesicle coat	Cellular component	6	0.23	0.19	0.5
GO:0000785	chromatin	Cellular component	7	0.27	0.19	0.5
GO:0005623	cell	Cellular component	30	1.17	0.19	0.5
GO:0000159	protein phosphatase type 2A complex	Cellular component	7	0.27	0.21	0.5
GO:0005765	lysosomal membrane	Cellular component	2	0.08	0.22	0.5
GO:0017087	mitochondrial processing peptidase complex	Cellular component	2	0.08	0.22	0.5
GO:0005884	actin filament	Cellular component	2	0.08	0.22	0.5
GO:0005782	peroxisomal matrix	Cellular component	2	0.08	0.22	0.5
GO:0030660	Golgi-associated vesicle membrane	Cellular component	2	0.08	0.22	0.5
GO:0005689	U12-type spliceosomal complex	Cellular component	5	0.19	0.22	0.5
GO:0030117	membrane coat	Cellular component	6	0.23	0.23	0.5
GO:0005788	endoplasmic reticulum lumen	Cellular component	6	0.23	0.23	0.5
GO:0005768	endosome	Cellular component	26	1.01	0.23	0.5
GO:0005758	mitochondrial intermembrane space	Cellular component	5	0.19	0.24	0.52
GO:0031428	box C/D snoRNP complex	Cellular component	3	0.12	0.25	0.53
GO:0005960	glycine cleavage complex	Cellular component	2	0.08	0.26	0.53
GO:0034663	endoplasmic reticulum chaperone complex	Cellular component	2	0.08	0.26	0.53
GO:0010319	stromule	Cellular component	2	0.08	0.26	0.53
GO:0071458	integral component of cytoplasmic side of endoplasmic reticulum membrane	Cellular component	2	0.08	0.26	0.53
GO:0071556	integral component of lumenal side of endoplasmic reticulum membrane	Cellular component	2	0.08	0.26	0.53
GO:0034399	nuclear periphery	Cellular component	2	0.08	0.26	0.53
GO:0005771	multivesicular body	Cellular component	3	0.12	0.29	0.55
GO:0030136	clathrin-coated vesicle	Cellular component	6	0.23	0.29	0.55
GO:0012507	ER to Golgi transport vesicle membrane	Cellular component	4	0.16	0.29	0.55
GO:0034045	pre-autophagosomal structure membrane	Cellular component	2	0.08	0.31	0.55
GO:0000276	mitochondrial proton-transporting ATP synthase complex, coupling factor F(o)	Cellular component	2	0.08	0.31	0.55
GO:0009514	glyoxysome	Cellular component	2	0.08	0.31	0.55
GO:0071007	U2-type catalytic step 2 spliceosome	Cellular component	2	0.08	0.31	0.55
GO:0032580	Golgi cisterna membrane	Cellular component	2	0.08	0.31	0.55
GO:0005819	spindle	Cellular component	4	0.16	0.32	0.55
GO:0000148	1,3-beta-D-glucan synthase complex	Cellular component	3	0.12	0.32	0.55
GO:0000243	commitment complex	Cellular component	3	0.12	0.32	0.55
GO:0005929	cilium	Cellular component	2	0.08	0.36	0.59
GO:0031464	Cul4A-RING E3 ubiquitin ligase complex	Cellular component	2	0.08	0.36	0.59
GO:0030904	retromer complex	Cellular component	2	0.08	0.36	0.59
GO:0000815	ESCRT III complex	Cellular component	2	0.08	0.36	0.59
GO:0009538	photosystem I reaction center	Cellular component	2	0.08	0.36	0.59
GO:0030139	endocytic vesicle	Cellular component	2	0.08	0.36	0.59
GO:0019005	SCF ubiquitin ligase complex	Cellular component	15	0.58	0.36	0.59
GO:0000790	nuclear chromatin	Cellular component	8	0.31	0.36	0.59
GO:0009706	chloroplast inner membrane	Cellular component	5	0.19	0.37	0.6
GO:0005801	cis-Golgi network	Cellular component	4	0.16	0.38	0.6
GO:0048188	Set1C/COMPASS complex	Cellular component	3	0.12	0.4	0.6
GO:0005905	coated pit	Cellular component	3	0.12	0.4	0.6
GO:0005874	microtubule	Cellular component	18	0.7	0.4	0.6
GO:0070847	core mediator complex	Cellular component	2	0.08	0.41	0.6
GO:0042995	cell projection	Cellular component	2	0.08	0.41	0.6
GO:0000124	SAGA complex	Cellular component	3	0.12	0.43	0.62
GO:0036513	Derlin-1 retrotranslocation complex	Cellular component	3	0.12	0.43	0.62
GO:0031080	nuclear pore outer ring	Cellular component	2	0.08	0.46	0.64
GO:0005763	mitochondrial small ribosomal subunit	Cellular component	2	0.08	0.46	0.64
GO:0009527	plastid outer membrane	Cellular component	2	0.08	0.46	0.64
GO:0005778	peroxisomal membrane	Cellular component	6	0.23	0.46	0.64
GO:0005938	cell cortex	Cellular component	3	0.12	0.47	0.65
GO:0005741	mitochondrial outer membrane	Cellular component	5	0.19	0.48	0.65
GO:0005789	endoplasmic reticulum membrane	Cellular component	41	1.6	0.48	0.65
GO:0016272	prefoldin complex	Cellular component	2	0.08	0.5	0.65
GO:0003735	structural constituent of ribosome	Molecular function	156	6.07	4.26e-18	1.48e-15
GO:0061631	ubiquitin conjugating enzyme activity	Molecular function	18	0.7	4.76e-06	0.000645
GO:0046961	proton-transporting ATPase activity, rotational mechanism	Molecular function	12	0.47	6.42e-05	0.00559
GO:0003729	mRNA binding	Molecular function	48	1.87	8.92e-05	0.0075
GO:0016853	isomerase activity	Molecular function	41	1.6	0.000507	0.02
GO:0008121	ubiquinol-cytochrome-c reductase activity	Molecular function	8	0.31	0.000514	0.02
GO:0016168	chlorophyll binding	Molecular function	10	0.39	0.000515	0.02
GO:0031386	protein tag	Molecular function	9	0.35	0.00081	0.03
GO:0015078	hydrogen ion transmembrane transporter activity	Molecular function	11	0.43	0.000902	0.03
GO:0051082	unfolded protein binding	Molecular function	44	1.71	0.00109	0.04
GO:0048027	mRNA 5'-UTR binding	Molecular function	4	0.16	0.00111	0.04
GO:0070180	large ribosomal subunit rRNA binding	Molecular function	6	0.23	0.00182	0.06
GO:0046982	protein heterodimerization activity	Molecular function	26	1.01	0.00213	0.07
GO:0016688	L-ascorbate peroxidase activity	Molecular function	5	0.19	0.00251	0.08
GO:0003954	NADH dehydrogenase activity	Molecular function	6	0.23	0.00302	0.08
GO:0070403	NAD+ binding	Molecular function	6	0.23	0.00302	0.08
GO:0015250	water channel activity	Molecular function	9	0.35	0.00319	0.08
GO:0003746	translation elongation factor activity	Molecular function	17	0.66	0.00431	0.11
GO:0003723	RNA binding	Molecular function	170	6.61	0.00435	0.11
GO:0050897	cobalt ion binding	Molecular function	7	0.27	0.00437	0.11
GO:0004739	pyruvate dehydrogenase (acetyl-transferring) activity	Molecular function	5	0.19	0.00451	0.11
GO:0070181	small ribosomal subunit rRNA binding	Molecular function	6	0.23	0.00473	0.11
GO:0016671	oxidoreductase activity, acting on a sulfur group of donors, disulfide as acceptor	Molecular function	7	0.27	0.00617	0.14
GO:0000166	nucleotide binding	Molecular function	240	9.34	0.00632	0.14
GO:0031072	heat shock protein binding	Molecular function	12	0.47	0.00656	0.14
GO:0036402	proteasome-activating ATPase activity	Molecular function	6	0.23	0.00706	0.14
GO:0016532	superoxide dismutase copper chaperone activity	Molecular function	3	0.12	0.00714	0.14
GO:0004176	ATP-dependent peptidase activity	Molecular function	9	0.35	0.00721	0.14
GO:0005525	GTP binding	Molecular function	62	2.41	0.00872	0.17
GO:0051287	NAD binding	Molecular function	20	0.78	0.01	0.18
GO:0051536	iron-sulfur cluster binding	Molecular function	24	0.93	0.01	0.18
GO:0000062	fatty-acyl-CoA binding	Molecular function	4	0.16	0.01	0.18
GO:0004602	glutathione peroxidase activity	Molecular function	4	0.16	0.01	0.18
GO:0004148	dihydrolipoyl dehydrogenase activity	Molecular function	2	0.08	0.02	0.2
GO:0016594	glycine binding	Molecular function	2	0.08	0.02	0.2
GO:0004776	succinate-CoA ligase (GDP-forming) activity	Molecular function	2	0.08	0.02	0.2
GO:0071618	lysophosphatidylethanolamine acyltransferase activity	Molecular function	2	0.08	0.02	0.2
GO:0050200	plasmalogen synthase activity	Molecular function	2	0.08	0.02	0.2
GO:0019003	GDP binding	Molecular function	2	0.08	0.02	0.2
GO:0016668	oxidoreductase activity, acting on a sulfur group of donors, NAD(P) as acceptor	Molecular function	3	0.12	0.02	0.2
GO:0070905	serine binding	Molecular function	3	0.12	0.02	0.2
GO:0019788	NEDD8 ligase activity	Molecular function	3	0.12	0.02	0.2
GO:0008237	metallopeptidase activity	Molecular function	13	0.51	0.02	0.2
GO:0016651	oxidoreductase activity, acting on NAD(P)H	Molecular function	5	0.19	0.02	0.2
GO:0016597	amino acid binding	Molecular function	4	0.16	0.02	0.22
GO:0048040	UDP-glucuronate decarboxylase activity	Molecular function	4	0.16	0.02	0.22
GO:0016615	malate dehydrogenase activity	Molecular function	6	0.23	0.02	0.22
GO:0009931	calcium-dependent protein serine/threonine kinase activity	Molecular function	10	0.39	0.02	0.22
GO:0042393	histone binding	Molecular function	15	0.58	0.02	0.23
GO:0000149	SNARE binding	Molecular function	13	0.51	0.02	0.25
GO:0016018	cyclosporin A binding	Molecular function	5	0.19	0.02	0.26
GO:0009678	hydrogen-translocating pyrophosphatase activity	Molecular function	4	0.16	0.03	0.28
GO:0016624	oxidoreductase activity, acting on the aldehyde or oxo group of donors, disulfide as acceptor	Molecular function	4	0.16	0.03	0.28
GO:0008379	thioredoxin peroxidase activity	Molecular function	4	0.16	0.03	0.28
GO:0008177	succinate dehydrogenase (ubiquinone) activity	Molecular function	4	0.16	0.03	0.28
GO:0004579	dolichyl-diphosphooligosaccharide-protein glycotransferase activity	Molecular function	4	0.16	0.03	0.28
GO:0019888	protein phosphatase regulator activity	Molecular function	7	0.27	0.03	0.29
GO:0030955	potassium ion binding	Molecular function	6	0.23	0.03	0.31
GO:0031593	polyubiquitin binding	Molecular function	6	0.23	0.03	0.31
GO:0004683	calmodulin-dependent protein kinase activity	Molecular function	10	0.39	0.03	0.31
GO:0019843	rRNA binding	Molecular function	14	0.54	0.03	0.31
GO:0051787	misfolded protein binding	Molecular function	8	0.31	0.03	0.32
GO:0003713	transcription coactivator activity	Molecular function	8	0.31	0.03	0.32
GO:0051539	4 iron, 4 sulfur cluster binding	Molecular function	18	0.7	0.04	0.35
GO:0015288	porin activity	Molecular function	4	0.16	0.04	0.35
GO:0005544	calcium-dependent phospholipid binding	Molecular function	5	0.19	0.04	0.35
GO:0016620	oxidoreductase activity, acting on the aldehyde or oxo group of donors, NAD or NADP as acceptor	Molecular function	10	0.39	0.04	0.35
GO:0015267	channel activity	Molecular function	11	0.43	0.04	0.35
GO:0016679	oxidoreductase activity, acting on diphenols and related substances as donors	Molecular function	2	0.08	0.04	0.35
GO:0004775	succinate-CoA ligase (ADP-forming) activity	Molecular function	2	0.08	0.04	0.35
GO:0033549	MAP kinase phosphatase activity	Molecular function	2	0.08	0.04	0.35
GO:0000104	succinate dehydrogenase activity	Molecular function	2	0.08	0.04	0.35
GO:0042277	peptide binding	Molecular function	2	0.08	0.04	0.35
GO:0016857	racemase and epimerase activity, acting on carbohydrates and derivatives	Molecular function	2	0.08	0.04	0.35
GO:0019904	protein domain specific binding	Molecular function	7	0.27	0.04	0.35
GO:0051538	3 iron, 4 sulfur cluster binding	Molecular function	3	0.12	0.05	0.36
GO:0005092	GDP-dissociation inhibitor activity	Molecular function	3	0.12	0.05	0.36
GO:0004427	inorganic diphosphatase activity	Molecular function	8	0.31	0.05	0.36
GO:0051117	ATPase binding	Molecular function	5	0.19	0.05	0.38
GO:0042623	ATPase activity, coupled	Molecular function	7	0.27	0.05	0.38
GO:0005102	receptor binding	Molecular function	4	0.16	0.05	0.38
GO:0004365	glyceraldehyde-3-phosphate dehydrogenase (NAD+) (phosphorylating) activity	Molecular function	4	0.16	0.05	0.38
GO:0051920	peroxiredoxin activity	Molecular function	4	0.16	0.05	0.38
GO:0072542	protein phosphatase activator activity	Molecular function	4	0.16	0.05	0.38
GO:0004864	protein phosphatase inhibitor activity	Molecular function	9	0.35	0.06	0.42
GO:0044183	protein binding involved in protein folding	Molecular function	8	0.31	0.06	0.42
GO:0030276	clathrin binding	Molecular function	8	0.31	0.06	0.42
GO:0031492	nucleosomal DNA binding	Molecular function	5	0.19	0.07	0.42
GO:0030234	enzyme regulator activity	Molecular function	5	0.19	0.07	0.42
GO:0016209	antioxidant activity	Molecular function	5	0.19	0.07	0.42
GO:0051537	2 iron, 2 sulfur cluster binding	Molecular function	14	0.54	0.07	0.42
GO:0001664	G-protein coupled receptor binding	Molecular function	3	0.12	0.07	0.42
GO:0031177	phosphopantetheine binding	Molecular function	3	0.12	0.07	0.42
GO:0004412	homoserine dehydrogenase activity	Molecular function	3	0.12	0.07	0.42
GO:0003756	protein disulfide isomerase activity	Molecular function	6	0.23	0.07	0.42
GO:0008483	transaminase activity	Molecular function	11	0.43	0.08	0.42
GO:0016628	oxidoreductase activity, acting on the CH-CH group of donors, NAD or NADP as acceptor	Molecular function	2	0.08	0.08	0.42
GO:0003988	acetyl-CoA C-acyltransferase activity	Molecular function	2	0.08	0.08	0.42
GO:0061656	SUMO conjugating enzyme activity	Molecular function	2	0.08	0.08	0.42
GO:0010179	IAA-Ala conjugate hydrolase activity	Molecular function	2	0.08	0.08	0.42
GO:0004477	methenyltetrahydrofolate cyclohydrolase activity	Molecular function	2	0.08	0.08	0.42
GO:0033743	peptide-methionine (R)-S-oxide reductase activity	Molecular function	2	0.08	0.08	0.42
GO:0036456	L-methionine-(S)-S-oxide reductase activity	Molecular function	2	0.08	0.08	0.42
GO:0004766	spermidine synthase activity	Molecular function	2	0.08	0.08	0.42
GO:0016813	hydrolase activity, acting on carbon-nitrogen (but not peptide) bonds, in linear amidines	Molecular function	2	0.08	0.08	0.42
GO:0004751	ribose-5-phosphate isomerase activity	Molecular function	2	0.08	0.08	0.42
GO:0008802	betaine-aldehyde dehydrogenase activity	Molecular function	2	0.08	0.08	0.42
GO:0016920	pyroglutamyl-peptidase activity	Molecular function	2	0.08	0.08	0.42
GO:0046914	transition metal ion binding	Molecular function	2	0.08	0.08	0.42
GO:0004750	ribulose-phosphate 3-epimerase activity	Molecular function	2	0.08	0.08	0.42
GO:0005496	steroid binding	Molecular function	2	0.08	0.08	0.42
GO:0004022	alcohol dehydrogenase (NAD) activity	Molecular function	2	0.08	0.08	0.42
GO:0051879	Hsp90 protein binding	Molecular function	5	0.19	0.08	0.42
GO:0051087	chaperone binding	Molecular function	10	0.39	0.08	0.42
GO:0042803	protein homodimerization activity	Molecular function	12	0.47	0.08	0.42
GO:0004707	MAP kinase activity	Molecular function	8	0.31	0.08	0.42
GO:0005200	structural constituent of cytoskeleton	Molecular function	9	0.35	0.09	0.42
GO:0005471	ATP:ADP antiporter activity	Molecular function	3	0.12	0.09	0.42
GO:0038023	signaling receptor activity	Molecular function	7	0.27	0.1	0.42
GO:0003743	translation initiation factor activity	Molecular function	25	0.97	0.11	0.42
GO:0004550	nucleoside diphosphate kinase activity	Molecular function	4	0.16	0.11	0.42
GO:0030170	pyridoxal phosphate binding	Molecular function	25	0.97	0.12	0.42
GO:0001102	RNA polymerase II activating transcription factor binding	Molecular function	3	0.12	0.12	0.42
GO:0000976	transcription regulatory region sequence-specific DNA binding	Molecular function	3	0.12	0.12	0.42
GO:0019001	guanyl nucleotide binding	Molecular function	3	0.12	0.12	0.42
GO:0008266	poly(U) RNA binding	Molecular function	3	0.12	0.12	0.42
GO:0016984	ribulose-bisphosphate carboxylase activity	Molecular function	3	0.12	0.12	0.42
GO:0005347	ATP transmembrane transporter activity	Molecular function	2	0.08	0.12	0.42
GO:0004375	glycine dehydrogenase (decarboxylating) activity	Molecular function	2	0.08	0.12	0.42
GO:0015631	tubulin binding	Molecular function	2	0.08	0.12	0.42
GO:0046537	2,3-bisphosphoglycerate-independent phosphoglycerate mutase activity	Molecular function	2	0.08	0.12	0.42
GO:0004165	dodecenoyl-CoA delta-isomerase activity	Molecular function	2	0.08	0.12	0.42
GO:0004021	L-alanine:2-oxoglutarate aminotransferase activity	Molecular function	2	0.08	0.12	0.42
GO:0004127	cytidylate kinase activity	Molecular function	2	0.08	0.12	0.42
GO:0003849	3-deoxy-7-phosphoheptulonate synthase activity	Molecular function	2	0.08	0.12	0.42
GO:0050833	pyruvate transmembrane transporter activity	Molecular function	2	0.08	0.12	0.42
GO:0004105	choline-phosphate cytidylyltransferase activity	Molecular function	2	0.08	0.12	0.42
GO:0031210	phosphatidylcholine binding	Molecular function	2	0.08	0.12	0.42
GO:0004616	phosphogluconate dehydrogenase (decarboxylating) activity	Molecular function	2	0.08	0.12	0.42
GO:0008565	protein transporter activity	Molecular function	9	0.35	0.13	0.42
GO:0043022	ribosome binding	Molecular function	9	0.35	0.13	0.42
GO:0008137	NADH dehydrogenase (ubiquinone) activity	Molecular function	6	0.23	0.13	0.43
GO:0004673	protein histidine kinase activity	Molecular function	4	0.16	0.13	0.43
GO:0003730	mRNA 3'-UTR binding	Molecular function	5	0.19	0.13	0.43
GO:0001055	RNA polymerase II activity	Molecular function	5	0.19	0.13	0.43
GO:0031625	ubiquitin protein ligase binding	Molecular function	11	0.43	0.14	0.44
GO:0005484	SNAP receptor activity	Molecular function	12	0.47	0.14	0.45
GO:0003924	GTPase activity	Molecular function	47	1.83	0.14	0.47
GO:0010427	abscisic acid binding	Molecular function	6	0.23	0.15	0.48
GO:0016627	oxidoreductase activity, acting on the CH-CH group of donors	Molecular function	6	0.23	0.15	0.48
GO:0046912	transferase activity, transferring acyl groups, acyl groups converted into alkyl on transfer	Molecular function	3	0.12	0.15	0.48
GO:0044390	small protein conjugating enzyme binding	Molecular function	3	0.12	0.15	0.48
GO:0043424	protein histidine kinase binding	Molecular function	3	0.12	0.15	0.48
GO:0000036	ACP phosphopantetheine attachment site binding involved in fatty acid biosynthetic process	Molecular function	3	0.12	0.15	0.48
GO:0016866	intramolecular transferase activity	Molecular function	5	0.19	0.15	0.48
GO:0004869	cysteine-type endopeptidase inhibitor activity	Molecular function	5	0.19	0.15	0.48
GO:0005085	guanyl-nucleotide exchange factor activity	Molecular function	5	0.19	0.15	0.48
GO:0004784	superoxide dismutase activity	Molecular function	4	0.16	0.16	0.49
GO:0030976	thiamine pyrophosphate binding	Molecular function	4	0.16	0.16	0.49
GO:0004449	isocitrate dehydrogenase (NAD+) activity	Molecular function	2	0.08	0.17	0.5
GO:0000035	acyl binding	Molecular function	2	0.08	0.17	0.5
GO:0004619	phosphoglycerate mutase activity	Molecular function	2	0.08	0.17	0.5
GO:0050373	UDP-arabinose 4-epimerase activity	Molecular function	2	0.08	0.17	0.5
GO:0043021	ribonucleoprotein complex binding	Molecular function	2	0.08	0.17	0.5
GO:0043546	molybdopterin cofactor binding	Molecular function	2	0.08	0.17	0.5
GO:0070569	uridylyltransferase activity	Molecular function	2	0.08	0.17	0.5
GO:0015038	glutathione disulfide oxidoreductase activity	Molecular function	2	0.08	0.17	0.5
GO:0016772	transferase activity, transferring phosphorus-containing groups	Molecular function	5	0.19	0.17	0.5
GO:0008198	ferrous iron binding	Molecular function	4	0.16	0.18	0.5
GO:0016759	cellulose synthase activity	Molecular function	4	0.16	0.18	0.5
GO:0031683	G-protein beta/gamma-subunit complex binding	Molecular function	4	0.16	0.18	0.5
GO:0047134	protein-disulfide reductase activity	Molecular function	3	0.12	0.18	0.5
GO:0004372	glycine hydroxymethyltransferase activity	Molecular function	3	0.12	0.18	0.5
GO:0004298	threonine-type endopeptidase activity	Molecular function	6	0.23	0.19	0.5
GO:0050661	NADP binding	Molecular function	14	0.54	0.2	0.5
GO:0017025	TBP-class protein binding	Molecular function	5	0.19	0.2	0.5
GO:0016829	lyase activity	Molecular function	35	1.36	0.21	0.5
GO:0008536	Ran GTPase binding	Molecular function	4	0.16	0.21	0.5
GO:0003824	catalytic activity	Molecular function	155	6.03	0.21	0.5
GO:0005464	UDP-xylose transmembrane transporter activity	Molecular function	2	0.08	0.22	0.5
GO:0051740	ethylene binding	Molecular function	2	0.08	0.22	0.5
GO:0038199	ethylene receptor activity	Molecular function	2	0.08	0.22	0.5
GO:0048029	monosaccharide binding	Molecular function	2	0.08	0.22	0.5
GO:0032934	sterol binding	Molecular function	2	0.08	0.22	0.5
GO:0052853	long-chain-(S)-2-hydroxy-long-chain-acid oxidase activity	Molecular function	2	0.08	0.22	0.5
GO:0052854	medium-chain-(S)-2-hydroxy-acid oxidase activity	Molecular function	2	0.08	0.22	0.5
GO:0052852	very-long-chain-(S)-2-hydroxy-acid oxidase activity	Molecular function	2	0.08	0.22	0.5
GO:0052691	UDP-arabinopyranose mutase activity	Molecular function	2	0.08	0.22	0.5
GO:0004300	enoyl-CoA hydratase activity	Molecular function	2	0.08	0.22	0.5
GO:0017070	U6 snRNA binding	Molecular function	2	0.08	0.22	0.5
GO:0030619	U1 snRNA binding	Molecular function	2	0.08	0.22	0.5
GO:0009041	uridylate kinase activity	Molecular function	2	0.08	0.22	0.5
GO:0000386	second spliceosomal transesterification activity	Molecular function	2	0.08	0.22	0.5
GO:0046923	ER retention sequence binding	Molecular function	2	0.08	0.22	0.5
GO:0070628	proteasome binding	Molecular function	3	0.12	0.22	0.5
GO:0031369	translation initiation factor binding	Molecular function	3	0.12	0.22	0.5
GO:0000155	phosphorelay sensor kinase activity	Molecular function	5	0.19	0.22	0.5
GO:0004743	pyruvate kinase activity	Molecular function	6	0.23	0.23	0.5
GO:0003682	chromatin binding	Molecular function	15	0.58	0.23	0.5
GO:0016874	ligase activity	Molecular function	20	0.78	0.24	0.5
GO:0031490	chromatin DNA binding	Molecular function	4	0.16	0.24	0.5
GO:0031491	nucleosome binding	Molecular function	4	0.16	0.24	0.5
GO:0030414	peptidase inhibitor activity	Molecular function	6	0.23	0.25	0.52
GO:0030060	L-malate dehydrogenase activity	Molecular function	6	0.23	0.25	0.52
GO:0061608	nuclear import signal receptor activity	Molecular function	3	0.12	0.25	0.53
GO:0003878	ATP citrate synthase activity	Molecular function	2	0.08	0.26	0.53
GO:0052689	carboxylic ester hydrolase activity	Molecular function	2	0.08	0.26	0.53
GO:1902387	ceramide 1-phosphate binding	Molecular function	2	0.08	0.26	0.53
GO:1902388	ceramide 1-phosphate transporter activity	Molecular function	2	0.08	0.26	0.53
GO:0120013	lipid transfer activity	Molecular function	2	0.08	0.26	0.53
GO:0045548	phenylalanine ammonia-lyase activity	Molecular function	2	0.08	0.26	0.53
GO:0017091	AU-rich element binding	Molecular function	2	0.08	0.26	0.53
GO:0004488	methylenetetrahydrofolate dehydrogenase (NADP+) activity	Molecular function	2	0.08	0.26	0.53
GO:0005093	Rab GDP-dissociation inhibitor activity	Molecular function	2	0.08	0.26	0.53
GO:0004455	ketol-acid reductoisomerase activity	Molecular function	2	0.08	0.26	0.53
GO:0070300	phosphatidic acid binding	Molecular function	2	0.08	0.26	0.53
GO:0004359	glutaminase activity	Molecular function	2	0.08	0.26	0.53
GO:0005337	nucleoside transmembrane transporter activity	Molecular function	2	0.08	0.26	0.53
GO:0004557	alpha-galactosidase activity	Molecular function	2	0.08	0.26	0.53
GO:0042500	aspartic endopeptidase activity, intramembrane cleaving	Molecular function	2	0.08	0.26	0.53
GO:0008353	RNA polymerase II carboxy-terminal domain kinase activity	Molecular function	6	0.23	0.27	0.54
GO:0003712	transcription cofactor activity	Molecular function	9	0.35	0.28	0.55
GO:0003724	RNA helicase activity	Molecular function	8	0.31	0.29	0.55
GO:0019205	nucleobase-containing compound kinase activity	Molecular function	3	0.12	0.29	0.55
GO:0070006	metalloaminopeptidase activity	Molecular function	3	0.12	0.29	0.55
GO:0005198	structural molecule activity	Molecular function	7	0.27	0.29	0.55
GO:0004521	endoribonuclease activity	Molecular function	4	0.16	0.29	0.55
GO:0008289	lipid binding	Molecular function	17	0.66	0.3	0.55
GO:0018812	3-hydroxyacyl-CoA dehydratase activity	Molecular function	2	0.08	0.31	0.55
GO:0032454	histone demethylase activity (H3-K9 specific)	Molecular function	2	0.08	0.31	0.55
GO:0004591	oxoglutarate dehydrogenase (succinyl-transferring) activity	Molecular function	2	0.08	0.31	0.55
GO:0003973	(S)-2-hydroxy-acid oxidase activity	Molecular function	2	0.08	0.31	0.55
GO:0005460	UDP-glucose transmembrane transporter activity	Molecular function	2	0.08	0.31	0.55
GO:0004345	glucose-6-phosphate dehydrogenase activity	Molecular function	2	0.08	0.31	0.55
GO:0001671	ATPase activator activity	Molecular function	2	0.08	0.31	0.55
GO:0003676	nucleic acid binding	Molecular function	126	4.9	0.32	0.55
GO:0046933	proton-transporting ATP synthase activity, rotational mechanism	Molecular function	5	0.19	0.32	0.55
GO:0004069	L-aspartate:2-oxoglutarate aminotransferase activity	Molecular function	3	0.12	0.32	0.55
GO:0005546	phosphatidylinositol-4,5-bisphosphate binding	Molecular function	3	0.12	0.32	0.55
GO:0034459	ATP-dependent 3'-5' RNA helicase activity	Molecular function	3	0.12	0.32	0.55
GO:0005096	GTPase activator activity	Molecular function	10	0.39	0.33	0.55
GO:0046872	metal ion binding	Molecular function	283	11.01	0.35	0.58
GO:0042802	identical protein binding	Molecular function	7	0.27	0.35	0.59
GO:0003727	single-stranded RNA binding	Molecular function	3	0.12	0.36	0.59
GO:0004072	aspartate kinase activity	Molecular function	3	0.12	0.36	0.59
GO:0004129	cytochrome-c oxidase activity	Molecular function	2	0.08	0.36	0.59
GO:0003955	NAD(P)H dehydrogenase (quinone) activity	Molecular function	2	0.08	0.36	0.59
GO:0019200	carbohydrate kinase activity	Molecular function	2	0.08	0.36	0.59
GO:0005366	myo-inositol:proton symporter activity	Molecular function	2	0.08	0.36	0.59
GO:0004362	glutathione-disulfide reductase activity	Molecular function	2	0.08	0.36	0.59
GO:0019905	syntaxin binding	Molecular function	2	0.08	0.36	0.59
GO:0004347	glucose-6-phosphate isomerase activity	Molecular function	2	0.08	0.36	0.59
GO:0004356	glutamate-ammonia ligase activity	Molecular function	2	0.08	0.36	0.59
GO:0008113	peptide-methionine (S)-S-oxide reductase activity	Molecular function	2	0.08	0.36	0.59
GO:0004024	alcohol dehydrogenase activity, zinc-dependent	Molecular function	2	0.08	0.36	0.59
GO:0000287	magnesium ion binding	Molecular function	26	1.01	0.38	0.6
GO:0032050	clathrin heavy chain binding	Molecular function	3	0.12	0.4	0.6
GO:0016773	phosphotransferase activity, alcohol group as acceptor	Molecular function	5	0.19	0.4	0.6
GO:0008553	hydrogen-exporting ATPase activity, phosphorylative mechanism	Molecular function	5	0.19	0.4	0.6
GO:0008494	translation activator activity	Molecular function	2	0.08	0.41	0.6
GO:0004807	triose-phosphate isomerase activity	Molecular function	2	0.08	0.41	0.6
GO:0008889	glycerophosphodiester phosphodiesterase activity	Molecular function	2	0.08	0.41	0.6
GO:0016841	ammonia-lyase activity	Molecular function	2	0.08	0.41	0.6
GO:0052692	raffinose alpha-galactosidase activity	Molecular function	2	0.08	0.41	0.6
GO:0051903	S-(hydroxymethyl)glutathione dehydrogenase activity	Molecular function	2	0.08	0.41	0.6
GO:0004177	aminopeptidase activity	Molecular function	4	0.16	0.41	0.6
GO:0003843	1,3-beta-D-glucan synthase activity	Molecular function	3	0.12	0.43	0.62
GO:0048038	quinone binding	Molecular function	3	0.12	0.43	0.62
GO:0008143	poly(A) binding	Molecular function	3	0.12	0.43	0.62
GO:0004332	fructose-bisphosphate aldolase activity	Molecular function	4	0.16	0.44	0.64
GO:0003872	6-phosphofructokinase activity	Molecular function	4	0.16	0.44	0.64
GO:0097177	mitochondrial ribosome binding	Molecular function	2	0.08	0.46	0.64
GO:0008568	microtubule-severing ATPase activity	Molecular function	2	0.08	0.46	0.64
GO:0004564	beta-fructofuranosidase activity	Molecular function	2	0.08	0.46	0.64
GO:0005086	ARF guanyl-nucleotide exchange factor activity	Molecular function	2	0.08	0.46	0.64
GO:0004459	L-lactate dehydrogenase activity	Molecular function	2	0.08	0.46	0.64
GO:0004478	methionine adenosyltransferase activity	Molecular function	2	0.08	0.46	0.64
GO:0017112	Rab guanyl-nucleotide exchange factor activity	Molecular function	2	0.08	0.46	0.64
GO:0047334	diphosphate-fructose-6-phosphate 1-phosphotransferase activity	Molecular function	2	0.08	0.46	0.64
GO:0033897	ribonuclease T2 activity	Molecular function	2	0.08	0.46	0.64
GO:0030151	molybdenum ion binding	Molecular function	2	0.08	0.46	0.64
GO:0008097	5S rRNA binding	Molecular function	3	0.12	0.47	0.65
GO:0003978	UDP-glucose 4-epimerase activity	Molecular function	3	0.12	0.47	0.65
GO:0004471	malate dehydrogenase (decarboxylating) (NAD+) activity	Molecular function	3	0.12	0.47	0.65
GO:0010181	FMN binding	Molecular function	8	0.31	0.48	0.65
GO:0003857	3-hydroxyacyl-CoA dehydrogenase activity	Molecular function	2	0.08	0.5	0.65
GO:0047325	inositol tetrakisphosphate 1-kinase activity	Molecular function	2	0.08	0.5	0.65
GO:0052726	inositol-1,3,4-trisphosphate 5-kinase activity	Molecular function	2	0.08	0.5	0.65
GO:0052725	inositol-1,3,4-trisphosphate 6-kinase activity	Molecular function	2	0.08	0.5	0.65
GO:0004623	phospholipase A2 activity	Molecular function	2	0.08	0.5	0.65
GO:0003747	translation release factor activity	Molecular function	2	0.08	0.5	0.65
GO:0017057	6-phosphogluconolactonase activity	Molecular function	2	0.08	0.5	0.65
GO:0004559	alpha-mannosidase activity	Molecular function	2	0.08	0.5	0.65

## Sheet: Supplementary Table S5
Supplementary Table S5: GO analysis of 3020 genes using online tool AgriGO
GO_acc term_type Term queryitem querytotal bgitem bgtotal pvalue FDR entries
GO:0006412 P translation 179 2787 480 23155 8.4e-33 2.2e-29 // Os04g0270100 // Os02g0814700 // Os08g0505300 // Os01g0752300 // Os03g0579300 // Os04g0398300 // Os02g0534800 // Os03g0794700 // Os04g0349500 // Os07g0109500 // Os10g0170200 // Os02g0105900 // Os02g0229000 // Os02g0821200 // Os11g0482000 // Os02g0146600 // Os07g0229900 // Os03g0234200 // Os02g0622300 // Os05g0556900 // Os12g0150100 // …
GO:0044237 P cellular metabolic process 951 2787 5837 23155 3.5e-23 4.6e-20 // Os04g0682000 // Os02g0510200 // Os01g0261200 // Os03g0722100 // Os06g0193000 // Os03g0390200 // Os02g0534800 // Os04g0349500 // Os02g0704900 // Os06g0547900 // Os04g0652700 // Os03g0592500 // Os01g0966000 // Os03g0838100 // Os02g0622300 // Os07g0615800 // Os12g0150100 // Os03g0385900 // Os03g0638800 // Os01g0610100 // …
GO:0009987 P cellular process 1148 2787 7423 23155 8.9e-22 7.8e-19 // Os04g0682000 // Os02g0510200 // Os03g0405900 // Os01g0261200 // Os01g0703600 // Os06g0193000 // Os03g0390200 // Os02g0534800 // Os04g0349500 // Os02g0704900 // Os06g0547900 // Os01g0152900 // Os02g0639900 // Os04g0652700 // Os03g0592500 // Os01g0966000 // Os03g0838100 // Os09g0322000 // Os02g0622300 // Os01g0949500 // Os07g0615…
GO:0044249 P cellular biosynthetic process 492 2787 2735 23155 2e-17 1.3e-14 // Os02g0510200 // Os01g0261200 // Os03g0722100 // Os02g0534800 // Os04g0349500 // Os05g0585900 // Os01g0966000 // Os02g0622300 // Os07g0615800 // Os12g0150100 // Os03g0385900 // Os01g0610100 // Os04g0643100 // Os01g0750800 // Os01g0276000 // Os05g0477300 // Os02g0187800 // Os09g0294000 // Os05g0455500 // Os05g0445500 //…
GO:0044267 P cellular protein metabolic process 430 2787 2313 23155 3.1e-17 1.3e-14 // Os06g0193000 // Os03g0390200 // Os02g0534800 // Os04g0349500 // Os06g0547900 // Os03g0592500 // Os03g0838100 // Os02g0622300 // Os12g0150100 // Os03g0385900 // Os03g0638800 // Os02g0743500 // Os01g0583100 // Os05g0149600 // Os05g0477300 // Os09g0294000 // Os01g0186700 // Os12g0567700 // Os05g0445500 // Os06g071…
GO:0009058 P biosynthetic process 511 2787 2873 23155 2.6e-17 1.3e-14 // Os02g0510200 // Os01g0261200 // Os03g0722100 // Os02g0534800 // Os04g0349500 // Os05g0585900 // Os01g0966000 // Os02g0622300 // Os07g0615800 // Os12g0150100 // Os03g0385900 // Os03g0750700 // Os01g0610100 // Os04g0643100 // Os01g0750800 // Os01g0276000 // Os05g0477300 // Os01g0528800 // Os09g0294000 // Os05g0455500 // Os05g0…
GO:0034641 P cellular nitrogen compound metabolic process 91 2787 252 23155 1.5e-16 5.6e-14 // Os02g0168800 // Os02g0510200 // Os03g0720300 // Os03g0279400 // Os02g0626400 // Os04g0650800 // Os03g0376100 // Os01g0720700 // Os11g0484500 // Os08g0135900 // Os08g0511900 // Os09g0294000 // Os04g0398300 // Os04g0669800 // Os06g0265000 // Os01g0926300 // Os04g0518100 // Os01g0978100 // Os03g0143300 // …
GO:0006091 P generation of precursor metabolites and energy 101 2787 313 23155 1.5e-15 4.8e-13 // Os02g0121800 // Os04g0479200 // Os01g0685800 // Os06g0662000 // Os04g0119400 // Os03g0592500 // Os05g0402700 // Os02g0197600 // Os01g0905800 // Os05g0108800 // Os08g0478200 // Os01g0610100 // Os09g0401200 // Os04g0643100 // Os08g0434300 // Os07g0205000 // Os01g0276100 // Os11g0171300 // Os10g0320400 …
GO:0019538 P protein metabolic process 498 2787 2878 23155 5.8e-15 1.7e-12 // Os06g0193000 // Os03g0390200 // Os02g0534800 // Os04g0349500 // Os06g0547900 // Os03g0298400 // Os03g0592500 // Os03g0838100 // Os02g0622300 // Os02g0634500 // Os12g0150100 // Os03g0385900 // Os03g0638800 // Os02g0743500 // Os01g0583100 // Os05g0149600 // Os07g0516500 // Os05g0477300 // Os09g0294000 // Os01g0186700 // O…
GO:0044262 P cellular carbohydrate metabolic process 89 2787 274 23155 5.2e-14 1.4e-11 // Os05g0405000 // Os04g0486600 // Os04g0624600 // Os04g0119400 // Os08g0503200 // Os02g0601300 // Os05g0402700 // Os04g0647800 // Os01g0905800 // Os08g0237000 // Os11g0484500 // Os10g0140200 // Os07g0424400 // Os08g0129700 // Os08g0434300 // Os06g0137700 // Os08g0126300 // Os01g0926300 // Os02g0164300 // Os06g…
GO:0033036 P macromolecule localization 92 2787 296 23155 1.6e-13 3.9e-11 // Os12g0560300 // Os02g0496900 // Os01g0703600 // Os01g0707300 // Os07g0512200 // Os05g0304400 // Os02g0327100 // Os02g0586400 // Os04g0195000 // Os05g0155500 // Os01g0179700 // Os11g0131700 // Os02g0833300 // Os12g0104800 // Os03g0146000 // Os08g0277900 // Os03g0858100 // Os05g0477900 // Os01g0938900 // Os07g0564600 // Os…
GO:0008152 P metabolic process 1164 2787 8041 23155 2.2e-13 4.8e-11 // Os04g0682000 // Os02g0510200 // Os01g0261200 // Os03g0722100 // Os06g0193000 // Os03g0390200 // Os02g0534800 // Os04g0349500 // Os02g0704900 // Os06g0547900 // Os02g0771700 // Os02g0639900 // Os03g0298400 // Os03g0592500 // Os01g0966000 // Os03g0838100 // Os04g0320700 // Os02g0622300 // Os02g0634500 // Os02g0664300 // Os07g061…
GO:0010467 P gene expression 358 2787 1995 23155 1.5e-12 3e-10 // Os01g0261200 // Os03g0722100 // Os02g0534800 // Os04g0349500 // Os05g0585900 // Os02g0622300 // Os07g0615800 // Os12g0150100 // Os03g0385900 // Os05g0477300 // Os07g0615200 // Os09g0294000 // Os05g0445500 // Os12g0573200 // Os03g0183300 // Os02g0478600 // Os03g0657000 // Os03g0798600 // Os03g0576700 // Os08g0116500 // Os01g0680400 …
GO:0008104 P protein localization 88 2787 293 23155 2.6e-12 4.5e-10 // Os12g0560300 // Os02g0496900 // Os01g0703600 // Os01g0707300 // Os07g0512200 // Os05g0304400 // Os02g0327100 // Os02g0586400 // Os04g0195000 // Os05g0155500 // Os01g0179700 // Os11g0131700 // Os08g0191600 // Os12g0104800 // Os03g0146000 // Os08g0277900 // Os03g0858100 // Os01g0938900 // Os07g0564600 // Os02g0273700 // Os05g041…
GO:0045184 P establishment of protein localization 85 2787 278 23155 2.8e-12 4.5e-10 // Os12g0560300 // Os04g0624000 // Os01g0281400 // Os01g0780500 // Os01g0703600 // Os05g0574500 // Os05g0461300 // Os01g0254000 // Os01g0611100 // Os03g0355600 // Os08g0395300 // Os01g0916200 // Os02g0833300 // Os08g0480100 // Os07g0512200 // Os05g0304400 // Os03g0823700 // Os03g0666500 // Os07g0195100 // Os05g05…
GO:0015031 P protein transport 85 2787 278 23155 2.8e-12 4.5e-10 // Os12g0560300 // Os04g0624000 // Os01g0281400 // Os01g0780500 // Os01g0703600 // Os05g0574500 // Os05g0461300 // Os01g0254000 // Os01g0611100 // Os03g0355600 // Os08g0395300 // Os01g0916200 // Os02g0833300 // Os08g0480100 // Os07g0512200 // Os05g0304400 // Os03g0823700 // Os03g0666500 // Os07g0195100 // Os05g0516600 // Os05g010290…
GO:0019318 P hexose metabolic process 51 2787 123 23155 1.3e-11 1.9e-09 // Os01g0191700 // Os06g0151900 // Os01g0276700 // Os04g0486600 // Os03g0776000 // Os05g0574400 // Os06g0247500 // Os04g0119400 // Os12g0145700 // Os02g0601300 // Os07g0176900 // Os05g0402700 // Os07g0695800 // Os08g0374800 // Os11g0148500 // Os07g0181000 // Os01g0170000 // Os01g0905800 // Os03g0169100 // Os06g0111500 // Os08…
GO:0044238 P primary metabolic process 947 2787 6478 23155 3.8e-11 5.6e-09 // Os04g0682000 // Os02g0510200 // Os01g0261200 // Os03g0722100 // Os06g0193000 // Os03g0390200 // Os02g0534800 // Os04g0349500 // Os06g0547900 // Os02g0771700 // Os03g0298400 // Os03g0592500 // Os01g0966000 // Os03g0838100 // Os02g0622300 // Os02g0634500 // Os07g0615800 // Os12g0150100 // Os03g0385900 // Os03g0638800 // O…
GO:0006006 P glucose metabolic process 43 2787 100 23155 2e-10 2.8e-08 // Os01g0191700 // Os06g0151900 // Os01g0276700 // Os04g0486600 // Os03g0776000 // Os05g0574400 // Os06g0247500 // Os04g0119400 // Os12g0145700 // Os02g0601300 // Os07g0176900 // Os05g0402700 // Os07g0695800 // Os11g0148500 // Os07g0181000 // Os01g0905800 // Os03g0169100 // Os06g0111500 // Os08g0126300 // Os07g0406300 // Os04g…
GO:0045333 P cellular respiration 27 2787 39 23155 2.2e-10 2.9e-08 // Os02g0121800 // Os04g0479200 // Os01g0760600 // Os04g0498200 // Os08g0366000 // Os02g0244700 // Os08g0120000 // Os11g0162200 // Os01g0208700 // Os07g0134800 // Os04g0394200 // Os12g0561000 // Os01g0612200 // Os07g0577700 // Os01g0649100 // Os03g0806900 // Os07g0205000 // Os02g0621700 // Os02g0541700 // Os01g0276100 // Os03g0313…
GO:0034645 P cellular macromolecule biosynthetic process 362 2787 2125 23155 3.4e-10 4.2e-08 // Os01g0261200 // Os03g0722100 // Os02g0534800 // Os04g0349500 // Os05g0585900 // Os02g0622300 // Os07g0615800 // Os12g0150100 // Os03g0385900 // Os05g0477300 // Os07g0615200 // Os09g0294000 // Os05g0445500 // Os12g0573200 // Os03g0183300 // Os02g0478600 // Os03g0657000 // Os03g0798600 // Os03g0576700 //…
GO:0009059 P macromolecule biosynthetic process 362 2787 2128 23155 3.9e-10 4.6e-08 // Os01g0261200 // Os03g0722100 // Os02g0534800 // Os04g0349500 // Os05g0585900 // Os02g0622300 // Os07g0615800 // Os12g0150100 // Os03g0385900 // Os05g0477300 // Os07g0615200 // Os09g0294000 // Os05g0445500 // Os12g0573200 // Os03g0183300 // Os02g0478600 // Os03g0657000 // Os03g0798600 // Os03g0576700 // Os08g011…
GO:0005996 P monosaccharide metabolic process 54 2787 162 23155 2.2e-09 2.5e-07 // Os01g0191700 // Os06g0151900 // Os01g0276700 // Os04g0486600 // Os03g0776000 // Os05g0574400 // Os06g0247500 // Os01g0894300 // Os04g0119400 // Os12g0145700 // Os02g0601300 // Os07g0176900 // Os05g0402700 // Os07g0695800 // Os08g0374800 // Os11g0148500 // Os07g0181000 // Os01g0170000 // Os01g0905800 // Os03g0169100…
GO:0015980 P energy derivation by oxidation of organic compounds 27 2787 46 23155 3.2e-09 3.4e-07 // Os02g0121800 // Os04g0479200 // Os01g0760600 // Os04g0498200 // Os08g0366000 // Os02g0244700 // Os08g0120000 // Os11g0162200 // Os01g0208700 // Os07g0134800 // Os04g0394200 // Os12g0561000 // Os01g0612200 // Os07g0577700 // Os01g0649100 // Os03g0806900 // Os07g0205000 // Os02g0621700 // Os02g05417…
GO:0006119 P oxidative phosphorylation 31 2787 61 23155 3.2e-09 3.4e-07 // Os12g0561000 // Os08g0478200 // Os01g0685800 // Os01g0659200 // Os06g0662000 // Os01g0587000 // Os10g0184300 // Os11g0169900 // Os11g0162200 // Os07g0134800 // Os03g0713400 // Os12g0168900 // Os01g0610100 // Os01g0612200 // Os04g0643100 // Os06g0568200 // Os03g0806900 // Os01g0834200 // Os07g0495200 // Os07g0205000 // Os02…
GO:0044248 P cellular catabolic process 91 2787 366 23155 4.3e-09 4.3e-07 // Os02g0121800 // Os04g0652700 // Os06g0103500 // Os02g0179300 // Os04g0119400 // Os07g0512200 // Os02g0626400 // Os05g0187000 // Os08g0366000 // Os04g0479200 // Os05g0402700 // Os06g0184300 // Os01g0905800 // Os04g0394200 // Os02g0182500 // Os05g0149600 // Os05g0425700 // Os08g0434300 // Os01g0276100 // Os06g0264300 // Os…
GO:0016579 P protein deubiquitination 27 2787 48 23155 6.4e-09 6.2e-07 // Os06g0506600 // Os12g0605400 // Os06g0193000 // Os05g0159000 // Os09g0252800 // Os04g0667800 // Os09g0297100 // Os01g0839700 // Os06g0529800 // Os02g0833300 // Os05g0460200 // Os01g0658400 // Os08g0374100 // Os10g0190000 // Os10g0447100 // Os10g0536000 // Os03g0791800 // Os01g0673600 // Os03g0123100 // Os02g0634800 // Os05g…
GO:0006886 P intracellular protein transport 52 2787 159 23155 7.2e-09 6.3e-07 // Os12g0560300 // Os10g0578000 // Os01g0281400 // Os01g0703600 // Os05g0574500 // Os01g0254000 // Os01g0611100 // Os03g0355600 // Os08g0395300 // Os01g0916200 // Os08g0480100 // Os10g0580200 // Os12g0538900 // Os02g0327100 // Os03g0825400 // Os05g0489600 // Os07g0201100 // Os03g0392300 // Os03g0112400 // Os06g0143900 …
GO:0006066 P alcohol metabolic process 62 2787 210 23155 7.2e-09 6.3e-07 // Os01g0191700 // Os06g0151900 // Os01g0276700 // Os04g0486600 // Os03g0776000 // Os05g0574400 // Os06g0247500 // Os01g0894300 // Os04g0119400 // Os03g0192700 // Os08g0503200 // Os12g0145700 // Os02g0601300 // Os07g0176900 // Os05g0402700 // Os07g0695800 // Os08g0374800 // Os11g0148500 // Os04g0647800 // Os01g0170000 // Os0…
GO:0070646 P protein modification by small protein removal 28 2787 52 23155 6.9e-09 6.3e-07 // Os06g0506600 // Os12g0605400 // Os06g0193000 // Os05g0159000 // Os09g0252800 // Os04g0667800 // Os09g0297100 // Os01g0839700 // Os06g0529800 // Os02g0833300 // Os03g0197400 // Os05g0460200 // Os01g0658400 // Os08g0374100 // Os10g0190000 // Os10g0447100 // Os10g0536000 // Os03g0791800 // Os01g0673600 // …
GO:0034613 P cellular protein localization 53 2787 165 23155 8.6e-09 7e-07 // Os12g0560300 // Os10g0578000 // Os01g0281400 // Os01g0703600 // Os05g0574500 // Os01g0254000 // Os01g0611100 // Os03g0355600 // Os08g0395300 // Os01g0916200 // Os08g0480100 // Os10g0580200 // Os12g0538900 // Os02g0327100 // Os03g0825400 // Os05g0489600 // Os07g0201100 // Os03g0392300 // Os03g0112400 // Os06g0143900 // O…
GO:0070727 P cellular macromolecule localization 53 2787 165 23155 8.6e-09 7e-07 // Os12g0560300 // Os10g0578000 // Os01g0281400 // Os01g0703600 // Os05g0574500 // Os01g0254000 // Os01g0611100 // Os03g0355600 // Os08g0395300 // Os01g0916200 // Os08g0480100 // Os10g0580200 // Os12g0538900 // Os02g0327100 // Os03g0825400 // Os05g0489600 // Os07g0201100 // Os03g0392300 // Os03g0112400 // Os06g014390…
GO:0019320 P hexose catabolic process 35 2787 84 23155 1.8e-08 1.4e-06 // Os01g0191700 // Os06g0151900 // Os01g0276700 // Os03g0776000 // Os05g0574400 // Os06g0247500 // Os04g0119400 // Os12g0145700 // Os07g0176900 // Os05g0402700 // Os07g0695800 // Os11g0148500 // Os07g0181000 // Os01g0905800 // Os03g0169100 // Os06g0111500 // Os04g0390000 // Os11g0484500 // Os01g0649100 // Os09g0529100 // Os08g…
GO:0006007 P glucose catabolic process 35 2787 84 23155 1.8e-08 1.4e-06 // Os01g0191700 // Os06g0151900 // Os01g0276700 // Os03g0776000 // Os05g0574400 // Os06g0247500 // Os04g0119400 // Os12g0145700 // Os07g0176900 // Os05g0402700 // Os07g0695800 // Os11g0148500 // Os07g0181000 // Os01g0905800 // Os03g0169100 // Os06g0111500 // Os04g0390000 // Os11g0484500 // Os01g0649100 // Os09g0529100 // Os08…
GO:0065003 P macromolecular complex assembly 44 2787 131 23155 5.4e-08 4e-06 // Os05g0292200 // Os01g0708000 // Os01g0680400 // Os01g0510800 // Os01g0152900 // Os05g0347000 // Os12g0613300 // Os05g0549000 // Os09g0431500 // Os03g0119900 // Os09g0553100 // Os09g0433600 // Os01g0772200 // Os03g0780600 // Os03g0661300 // Os05g0461400 // Os06g0130800 // Os09g0402100 // Os07g0545400 // Os03g0279200 //…
GO:0044275 P cellular carbohydrate catabolic process 35 2787 90 23155 7.1e-08 5.1e-06 // Os01g0191700 // Os06g0151900 // Os01g0276700 // Os03g0776000 // Os05g0574400 // Os06g0247500 // Os04g0119400 // Os12g0145700 // Os07g0176900 // Os05g0402700 // Os07g0695800 // Os11g0148500 // Os07g0181000 // Os01g0905800 // Os03g0169100 // Os06g0111500 // Os04g0390000 // Os11g0484500 // Os01g0649100 // Os09g0…
GO:0046907 P intracellular transport 55 2787 189 23155 7.4e-08 5.2e-06 // Os12g0560300 // Os10g0578000 // Os01g0281400 // Os01g0703600 // Os05g0574500 // Os01g0254000 // Os01g0611100 // Os03g0355600 // Os08g0395300 // Os01g0916200 // Os08g0480100 // Os10g0580200 // Os12g0538900 // Os02g0327100 // Os03g0825400 // Os05g0489600 // Os07g0201100 // Os03g0392300 // Os03g0112400 // Os06g0143900 // Os01g…
GO:0044260 P cellular macromolecule metabolic process 666 2787 4546 23155 1.1e-07 7.4e-06 // Os04g0682000 // Os01g0261200 // Os03g0722100 // Os06g0193000 // Os03g0390200 // Os02g0534800 // Os04g0349500 // Os06g0547900 // Os05g0585900 // Os03g0592500 // Os03g0838100 // Os02g0622300 // Os07g0615800 // Os12g0150100 // Os03g0385900 // Os03g0638800 // Os02g0743500 // Os01g0583100 // Os05g0149600 // Os…
GO:0009060 P aerobic respiration 19 2787 28 23155 1.3e-07 8.7e-06 // Os02g0244700 // Os01g0612200 // Os07g0577700 // Os02g0121800 // Os04g0479200 // Os01g0649100 // Os07g0134800 // Os08g0120000 // Os01g0760600 // Os01g0208700 // Os04g0498200 // Os12g0632700 // Os03g0773800 // Os12g0561000 // Os03g0390400 // Os02g0621700 // Os08g0366000 // Os01g0276100 // Os04g0394200
GO:0022607 P cellular component assembly 44 2787 137 23155 1.5e-07 1e-05 // Os05g0292200 // Os01g0708000 // Os01g0680400 // Os01g0510800 // Os01g0152900 // Os05g0347000 // Os12g0613300 // Os05g0549000 // Os09g0431500 // Os03g0119900 // Os09g0553100 // Os09g0433600 // Os01g0772200 // Os03g0780600 // Os03g0661300 // Os05g0461400 // Os06g0130800 // Os09g0402100 // Os07g0545400 // Os03g0279200 // Os0…
GO:0043933 P macromolecular complex subunit organization 45 2787 144 23155 2.1e-07 1.4e-05 // Os05g0292200 // Os01g0708000 // Os01g0680400 // Os01g0510800 // Os01g0152900 // Os05g0347000 // Os12g0613300 // Os05g0549000 // Os09g0431500 // Os03g0119900 // Os09g0553100 // Os09g0433600 // Os01g0772200 // Os03g0780600 // Os03g0661300 // Os05g0461400 // Os06g0130800 // Os09g0402100 // Os07g0545400 // O…
GO:0043170 P macromolecule metabolic process 737 2787 5122 23155 2.2e-07 1.4e-05 // Os04g0682000 // Os01g0261200 // Os03g0722100 // Os06g0193000 // Os03g0390200 // Os02g0534800 // Os04g0349500 // Os06g0547900 // Os03g0298400 // Os03g0592500 // Os03g0838100 // Os02g0622300 // Os02g0634500 // Os07g0615800 // Os12g0150100 // Os03g0385900 // Os03g0638800 // Os02g0743500 // Os01g0583100 // Os05g014960…
GO:0044265 P cellular macromolecule catabolic process 69 2787 279 23155 3.6e-07 2.2e-05 // Os01g0191700 // Os06g0151900 // Os01g0771200 // Os02g0179300 // Os01g0276700 // Os03g0776000 // Os05g0159000 // Os05g0574400 // Os06g0247500 // Os01g0549400 // Os04g0119400 // Os11g0456300 // Os02g0182500 // Os05g0149600 // Os07g0512200 // Os09g0252800 // Os05g0187000 // Os07g0176900 // Os05g0402700 // Os07…
GO:0006732 P coenzyme metabolic process 36 2787 103 23155 3.9e-07 2.3e-05 // Os04g0661600 // Os02g0121800 // Os04g0479200 // Os01g0760600 // Os09g0533100 // Os05g0150800 // Os07g0167100 // Os07g0176900 // Os02g0244700 // Os04g0306400 // Os05g0129000 // Os08g0120000 // Os01g0208700 // Os03g0169100 // Os02g0813500 // Os06g0111500 // Os12g0263000 // Os07g0134800 // Os04g0394200 // Os07g0577700 // Os…
GO:0006082 P organic acid metabolic process 104 2787 493 23155 4.6e-07 2.7e-05 // Os02g0510200 // Os06g0103500 // Os04g0398300 // Os05g0150800 // Os03g0279400 // Os10g0363300 // Os02g0626400 // Os04g0650800 // Os03g0376100 // Os01g0720700 // Os01g0134500 // Os08g0135900 // Os08g0434300 // Os09g0294000 // Os07g0222800 // Os03g0720300 // Os04g0669800 // Os06g0265000 // Os01g0723400 // Os04g0518100 …
GO:0015992 P proton transport 24 2787 52 23155 7.2e-07 3.6e-05 // Os06g0178900 // Os08g0478200 // Os01g0685800 // Os01g0659200 // Os06g0662000 // Os01g0587000 // Os10g0184300 // Os11g0169900 // Os06g0644200 // Os12g0168900 // Os01g0610100 // Os04g0643100 // Os06g0568200 // Os04g0660600 // Os07g0495200 // Os10g0527100 // Os02g0184200 // Os05g0593100 // Os04g0117100 // Os10g0320400 // Os05g0553000 …
GO:0051186 P cofactor metabolic process 44 2787 146 23155 6.6e-07 3.6e-05 // Os02g0744900 // Os06g0603000 // Os02g0121800 // Os04g0479200 // Os01g0760600 // Os11g0181500 // Os04g0661600 // Os09g0533100 // Os08g0532200 // Os05g0150800 // Os01g0662600 // Os07g0167100 // Os07g0176900 // Os02g0244700 // Os10g0502400 // Os04g0306400 // Os05g0129000 // Os08g0120000 // Os01g0208700 // Os03g0169100 // Os…
GO:0043436 P oxoacid metabolic process 103 2787 492 23155 7e-07 3.6e-05 // Os02g0510200 // Os06g0103500 // Os04g0398300 // Os05g0150800 // Os03g0279400 // Os10g0363300 // Os02g0626400 // Os04g0650800 // Os03g0376100 // Os01g0720700 // Os01g0134500 // Os08g0135900 // Os08g0434300 // Os09g0294000 // Os07g0222800 // Os03g0720300 // Os04g0669800 // Os06g0265000 // Os01g0723400 // Os04g0518100 // Os01…
GO:0006818 P hydrogen transport 24 2787 52 23155 7.2e-07 3.6e-05 // Os06g0178900 // Os08g0478200 // Os01g0685800 // Os01g0659200 // Os06g0662000 // Os01g0587000 // Os10g0184300 // Os11g0169900 // Os06g0644200 // Os12g0168900 // Os01g0610100 // Os04g0643100 // Os06g0568200 // Os04g0660600 // Os07g0495200 // Os10g0527100 // Os02g0184200 // Os05g0593100 // Os04g0117100 // Os10g0320400 // Os05g055300…
GO:0051179 P localization 232 2787 1361 23155 6.5e-07 3.6e-05 // Os12g0560300 // Os02g0496900 // Os12g0586600 // Os01g0703600 // Os08g0282400 // Os04g0390500 // Os01g0685800 // Os01g0707300 // Os06g0662000 // Os10g0573700 // Os07g0103100 // Os07g0512200 // Os05g0304400 // Os05g0585900 // Os07g0448800 // Os02g0327100 // Os09g0322000 // Os01g0949500 // Os01g0588700 // Os06g0143700 // Os02g0229400 /…
GO:0044106 P cellular amine metabolic process 70 2787 291 23155 7.1e-07 3.6e-05 // Os01g0372700 // Os02g0510200 // Os06g0112200 // Os01g0711400 // Os01g0760600 // Os02g0735200 // Os03g0720300 // Os02g0797500 // Os07g0689600 // Os12g0625000 // Os10g0523700 // Os09g0294000 // Os08g0424500 // Os02g0626400 // Os02g0704800 // Os04g0518100 // Os12g0138900 // Os11g0128800 // Os04g0623800 // Os02g0831800…
GO:0019752 P carboxylic acid metabolic process 103 2787 492 23155 7e-07 3.6e-05 // Os02g0510200 // Os06g0103500 // Os04g0398300 // Os05g0150800 // Os03g0279400 // Os10g0363300 // Os02g0626400 // Os04g0650800 // Os03g0376100 // Os01g0720700 // Os01g0134500 // Os08g0135900 // Os08g0434300 // Os09g0294000 // Os07g0222800 // Os03g0720300 // Os04g0669800 // Os06g0265000 // Os01g0723400 // Os04g0518100…
GO:0051641 P cellular localization 63 2787 254 23155 1.1e-06 5.2e-05 // Os12g0560300 // Os10g0578000 // Os01g0281400 // Os03g0634000 // Os01g0703600 // Os05g0574500 // Os01g0254000 // Os01g0611100 // Os03g0355600 // Os08g0395300 // Os01g0916200 // Os08g0480100 // Os04g0599900 // Os10g0580200 // Os12g0538900 // Os02g0327100 // Os03g0825400 // Os01g0827500 // Os05g0489600 // Os07g0201100 // Os03g03…
GO:0006810 P transport 226 2787 1332 23155 1.2e-06 5.9e-05 // Os12g0560300 // Os02g0496900 // Os12g0586600 // Os01g0703600 // Os08g0282400 // Os04g0390500 // Os01g0685800 // Os01g0707300 // Os06g0662000 // Os10g0573700 // Os07g0103100 // Os07g0512200 // Os05g0304400 // Os05g0585900 // Os07g0448800 // Os02g0327100 // Os09g0322000 // Os01g0588700 // Os06g0143700 // Os02g0229400 // Os04g0195000 // O…
GO:0042180 P cellular ketone metabolic process 103 2787 499 23155 1.2e-06 5.9e-05 // Os02g0510200 // Os06g0103500 // Os04g0398300 // Os05g0150800 // Os03g0279400 // Os10g0363300 // Os02g0626400 // Os04g0650800 // Os03g0376100 // Os01g0720700 // Os01g0134500 // Os08g0135900 // Os08g0434300 // Os09g0294000 // Os07g0222800 // Os03g0720300 // Os04g0669800 // Os06g0265000 // Os01g0723400 // Os04g05181…
GO:0051234 P establishment of localization 226 2787 1337 23155 1.6e-06 7.3e-05 // Os12g0560300 // Os02g0496900 // Os12g0586600 // Os01g0703600 // Os08g0282400 // Os04g0390500 // Os01g0685800 // Os01g0707300 // Os06g0662000 // Os10g0573700 // Os07g0103100 // Os07g0512200 // Os05g0304400 // Os05g0585900 // Os07g0448800 // Os02g0327100 // Os09g0322000 // Os01g0588700 // Os06g0143700 // Os02g0229400 …
GO:0006099 P tricarboxylic acid cycle 15 2787 21 23155 1.7e-06 7.3e-05 // Os02g0244700 // Os07g0577700 // Os02g0121800 // Os04g0479200 // Os01g0649100 // Os07g0134800 // Os08g0120000 // Os01g0760600 // Os01g0208700 // Os12g0632700 // Os03g0773800 // Os02g0621700 // Os08g0366000 // Os01g0276100 // Os04g0394200
GO:0006414 P translational elongation 19 2787 35 23155 1.6e-06 7.3e-05 // Os05g0445500 // Os08g0116500 // Os03g0177400 // Os08g0130500 // Os03g0851100 // Os02g0220500 // Os03g0177500 // Os04g0270100 // Os03g0178000 // Os04g0118400 // Os07g0614500 // Os06g0701400 // Os03g0177900 // Os02g0519900 // Os01g0191100 // Os02g0595700 // Os03g0406200 // Os06g0571400 // Os07g0662500
GO:0009109 P coenzyme catabolic process 15 2787 21 23155 1.7e-06 7.3e-05 // Os02g0244700 // Os07g0577700 // Os02g0121800 // Os04g0479200 // Os01g0649100 // Os07g0134800 // Os08g0120000 // Os01g0760600 // Os01g0208700 // Os12g0632700 // Os03g0773800 // Os02g0621700 // Os08g0366000 // Os01g0276100 // Os04g0394200
GO:0046356 P acetyl-CoA catabolic process 15 2787 21 23155 1.7e-06 7.3e-05 // Os02g0244700 // Os07g0577700 // Os02g0121800 // Os04g0479200 // Os01g0649100 // Os07g0134800 // Os08g0120000 // Os01g0760600 // Os01g0208700 // Os12g0632700 // Os03g0773800 // Os02g0621700 // Os08g0366000 // Os01g0276100 // Os04g0394200
GO:0006084 P acetyl-CoA metabolic process 15 2787 21 23155 1.7e-06 7.3e-05 // Os02g0244700 // Os07g0577700 // Os02g0121800 // Os04g0479200 // Os01g0649100 // Os07g0134800 // Os08g0120000 // Os01g0760600 // Os01g0208700 // Os12g0632700 // Os03g0773800 // Os02g0621700 // Os08g0366000 // Os01g0276100 // Os04g0394200
GO:0044085 P cellular component biogenesis 53 2787 201 23155 1.6e-06 7.3e-05 // Os05g0292200 // Os01g0708000 // Os01g0680400 // Os08g0130500 // Os01g0510800 // Os01g0152900 // Os05g0347000 // Os12g0613300 // Os05g0549000 // Os09g0431500 // Os03g0119900 // Os09g0553100 // Os09g0433600 // Os08g0326400 // Os01g0772200 // Os03g0780600 // Os01g0549400 // Os03g0661300 // Os05g0461400 // Os06g0130800 //…
GO:0051649 P establishment of localization in cell 60 2787 243 23155 2.1e-06 8.8e-05 // Os12g0560300 // Os10g0578000 // Os01g0281400 // Os03g0634000 // Os01g0703600 // Os05g0574500 // Os01g0254000 // Os01g0611100 // Os03g0355600 // Os08g0395300 // Os01g0916200 // Os08g0480100 // Os04g0599900 // Os10g0580200 // Os12g0538900 // Os02g0327100 // Os03g0825400 // Os01g0827500 // Os05g0489600 // Os07g02…
GO:0009309 P amine biosynthetic process 42 2787 144 23155 2.3e-06 9.4e-05 // Os02g0510200 // Os06g0112200 // Os02g0735200 // Os07g0689600 // Os12g0625000 // Os03g0279400 // Os05g0549700 // Os08g0424500 // Os12g0138900 // Os11g0128800 // Os04g0466600 // Os03g0747800 // Os07g0658400 // Os08g0559600 // Os12g0624000 // Os01g0720700 // Os02g0709200 // Os03g0157900 // Os03g0710800 // Os12g0235800 // Os…
GO:0046365 P monosaccharide catabolic process 35 2787 108 23155 2.3e-06 9.4e-05 // Os01g0191700 // Os06g0151900 // Os01g0276700 // Os03g0776000 // Os05g0574400 // Os06g0247500 // Os04g0119400 // Os12g0145700 // Os07g0176900 // Os05g0402700 // Os07g0695800 // Os11g0148500 // Os07g0181000 // Os01g0905800 // Os03g0169100 // Os06g0111500 // Os04g0390000 // Os11g0484500 // Os01g0649100 // Os09g0529100…
GO:0051187 P cofactor catabolic process 16 2787 27 23155 4.7e-06 0.00018 // Os02g0244700 // Os07g0577700 // Os02g0121800 // Os04g0479200 // Os01g0649100 // Os07g0134800 // Os08g0120000 // Os01g0760600 // Os06g0603000 // Os01g0208700 // Os12g0632700 // Os03g0773800 // Os02g0621700 // Os08g0366000 // Os01g0276100 // Os04g0394200
GO:0046164 P alcohol catabolic process 35 2787 113 23155 5.3e-06 0.00021 // Os01g0191700 // Os06g0151900 // Os01g0276700 // Os03g0776000 // Os05g0574400 // Os06g0247500 // Os04g0119400 // Os12g0145700 // Os07g0176900 // Os05g0402700 // Os07g0695800 // Os11g0148500 // Os07g0181000 // Os01g0905800 // Os03g0169100 // Os06g0111500 // Os04g0390000 // Os11g0484500 // Os01g0649100 // Os09g0529100 // Os0…
GO:0044271 P cellular nitrogen compound biosynthetic process 51 2787 201 23155 6.3e-06 0.00024 // Os02g0744900 // Os04g0661600 // Os02g0168800 // Os02g0510200 // Os06g0112200 // Os02g0735200 // Os12g0589100 // Os12g0625000 // Os03g0279400 // Os09g0294000 // Os08g0424500 // Os12g0138900 // Os08g0532200 // Os01g0259600 // Os11g0128800 // Os04g0466600 // Os03g0747800 // Os07g0658400 // Os08g0559600 …
GO:0034220 P ion transmembrane transport 20 2787 44 23155 7.1e-06 0.00027 // Os01g0610100 // Os11g0169900 // Os05g0593100 // Os04g0643100 // Os06g0568200 // Os04g0660600 // Os08g0478200 // Os01g0834200 // Os07g0495200 // Os10g0320400 // Os01g0659200 // Os05g0553000 // Os01g0962300 // Os06g0662000 // Os01g0587000 // Os04g0117100 // Os10g0527100 // Os01g0685800 // Os10g0184300 // Os12g0168900
GO:0006096 P glycolysis 25 2787 67 23155 8.9e-06 0.00033 // Os01g0191700 // Os06g0151900 // Os01g0276700 // Os03g0776000 // Os05g0574400 // Os06g0247500 // Os04g0119400 // Os12g0145700 // Os05g0402700 // Os07g0695800 // Os11g0148500 // Os07g0181000 // Os01g0905800 // Os04g0390000 // Os01g0649100 // Os08g0434300 // Os01g0118000 // Os08g0345700 // Os10g0167300 // Os11g0171300 // Os09g0465600 // Os0…
GO:0045454 P cell redox homeostasis 34 2787 112 23155 1e-05 0.00038 // Os01g0675100 // Os08g0250700 // Os07g0186000 // Os03g0405900 // Os01g0337900 // Os03g0326500 // Os11g0199200 // Os05g0508500 // Os09g0401200 // Os04g0530600 // Os03g0806500 // Os02g0639900 // Os07g0684100 // Os12g0175500 // Os05g0467300 // Os03g0800700 // Os10g0500700 // Os02g0813500 // Os07g0524100 // Os04g0508300 // Os02g010…
GO:0008652 P cellular amino acid biosynthetic process 37 2787 128 23155 1.1e-05 0.00039 // Os02g0510200 // Os06g0112200 // Os02g0735200 // Os12g0625000 // Os03g0279400 // Os05g0549700 // Os12g0138900 // Os11g0128800 // Os03g0747800 // Os07g0658400 // Os08g0559600 // Os12g0624000 // Os01g0720700 // Os02g0709200 // Os03g0157900 // Os12g0235800 // Os04g0659100 // Os02g0125100 // Os04g0650800 // Os10…
GO:0006519 P cellular amino acid and derivative metabolic process 79 2787 376 23155 1.2e-05 0.00042 // Os01g0372700 // Os02g0510200 // Os06g0112200 // Os01g0711400 // Os01g0760600 // Os03g0851800 // Os02g0735200 // Os06g0611900 // Os02g0797500 // Os07g0689600 // Os12g0625000 // Os10g0523700 // Os09g0294000 // Os08g0424500 // Os02g0626400 // Os02g0704800 // Os04g0518100 // Os12g0138900 // Os11g012…
GO:0022904 P respiratory electron transport chain 13 2787 19 23155 1.2e-05 0.00042 // Os12g0561000 // Os01g0612200 // Os03g0313000 // Os03g0806900 // Os11g0162200 // Os05g0400400 // Os04g0498200 // Os07g0205000 // Os05g0301700 // Os03g0390400 // Os02g0541700 // Os07g0134800 // Os03g0713400
GO:0006520 P cellular amino acid metabolic process 65 2787 290 23155 1.3e-05 0.00044 // Os01g0372700 // Os02g0510200 // Os06g0112200 // Os01g0711400 // Os01g0760600 // Os02g0735200 // Os03g0720300 // Os12g0625000 // Os10g0523700 // Os09g0294000 // Os02g0626400 // Os02g0704800 // Os04g0518100 // Os12g0138900 // Os11g0128800 // Os04g0623800 // Os02g0831800 // Os03g0747800 // Os07g0658400 // Os08g05…
GO:0009308 P amine metabolic process 76 2787 359 23155 1.4e-05 0.00048 // Os01g0372700 // Os02g0510200 // Os06g0112200 // Os01g0711400 // Os01g0760600 // Os02g0735200 // Os04g0476100 // Os06g0611900 // Os07g0689600 // Os12g0625000 // Os03g0279400 // Os09g0294000 // Os09g0494200 // Os02g0626400 // Os02g0704800 // Os08g0460600 // Os04g0518100 // Os12g0138900 // Os11g0128800 // Os04g0659100 // Os02g…
GO:0019725 P cellular homeostasis 36 2787 125 23155 1.5e-05 0.00051 // Os01g0675100 // Os08g0250700 // Os07g0186000 // Os03g0405900 // Os01g0337900 // Os03g0326500 // Os11g0199200 // Os05g0508500 // Os09g0401200 // Os04g0530600 // Os03g0806500 // Os02g0639900 // Os07g0684100 // Os12g0175500 // Os05g0467300 // Os03g0800700 // Os10g0500700 // Os02g0813500 // Os07g0524100 // Os04g0508300 // Os12g010…
GO:0007242 P intracellular signaling cascade 60 2787 262 23155 1.5e-05 0.00052 // Os10g0510500 // Os02g0742200 // Os11g0671000 // Os05g0461300 // Os01g0254000 // Os03g0390200 // Os06g0685700 // Os03g0278400 // Os01g0227300 // Os06g0233400 // Os03g0742900 // Os01g0675700 // Os02g0164900 // Os03g0823700 // Os03g0666500 // Os07g0195100 // Os01g0856500 // Os02g0327100 // Os03g0392300 // Os10g0564500 …
GO:0015985 P energy coupled proton transport, down electrochemical gradient 19 2787 43 23155 1.6e-05 0.00054 // Os01g0610100 // Os11g0169900 // Os05g0593100 // Os04g0643100 // Os06g0568200 // Os04g0117100 // Os08g0478200 // Os07g0495200 // Os10g0320400 // Os01g0659200 // Os05g0553000 // Os01g0962300 // Os06g0662000 // Os01g0587000 // Os01g0834200 // Os10g0527100 // Os01g0685800 // Os10g0184300 //…
GO:0015986 P ATP synthesis coupled proton transport 19 2787 43 23155 1.6e-05 0.00054 // Os01g0610100 // Os11g0169900 // Os05g0593100 // Os04g0643100 // Os06g0568200 // Os04g0117100 // Os08g0478200 // Os07g0495200 // Os10g0320400 // Os01g0659200 // Os05g0553000 // Os01g0962300 // Os06g0662000 // Os01g0587000 // Os01g0834200 // Os10g0527100 // Os01g0685800 // Os10g0184300 // Os12g0168900
GO:0042773 P ATP synthesis coupled electron transport 12 2787 18 23155 3.1e-05 0.001 // Os12g0561000 // Os01g0612200 // Os03g0806900 // Os11g0162200 // Os05g0400400 // Os04g0498200 // Os07g0205000 // Os05g0301700 // Os03g0390400 // Os02g0541700 // Os07g0134800 // Os03g0713400
GO:0007264 P small GTPase mediated signal transduction 31 2787 104 23155 3.3e-05 0.0011 // Os02g0742200 // Os05g0461300 // Os01g0254000 // Os03g0278400 // Os01g0227300 // Os03g0823700 // Os03g0666500 // Os07g0195100 // Os08g0518100 // Os02g0327100 // Os03g0392300 // Os02g0198300 // Os05g0489600 // Os02g0586400 // Os01g0813400 // Os03g0854100 // Os10g0580200 // Os01g0179700 // Os06g0551400 // Os03…
GO:0051246 P regulation of protein metabolic process 30 2787 99 23155 3.4e-05 0.0011 // Os06g0506600 // Os12g0605400 // Os06g0193000 // Os07g0529800 // Os04g0667800 // Os09g0297100 // Os06g0335500 // Os09g0541900 // Os01g0839700 // Os01g0231000 // Os05g0460200 // Os01g0658400 // Os03g0182700 // Os08g0374100 // Os10g0190000 // Os02g0261100 // Os10g0447100 // Os10g0536000 // Os01g0178500 // Os03g07…
GO:0065008 P regulation of biological quality 46 2787 188 23155 3.8e-05 0.0012 // Os01g0675100 // Os08g0250700 // Os07g0186000 // Os03g0405900 // Os01g0337900 // Os03g0326500 // Os11g0199200 // Os01g0588900 // Os09g0401200 // Os03g0417800 // Os04g0530600 // Os03g0806500 // Os02g0639900 // Os02g0521300 // Os07g0684100 // Os12g0175500 // Os05g0467300 // Os03g0800700 // Os10g0500700 // Os02g0813500 …
GO:0042592 P homeostatic process 36 2787 132 23155 4e-05 0.0012 // Os01g0675100 // Os08g0250700 // Os07g0186000 // Os03g0405900 // Os01g0337900 // Os03g0326500 // Os11g0199200 // Os05g0508500 // Os09g0401200 // Os04g0530600 // Os03g0806500 // Os02g0639900 // Os07g0684100 // Os12g0175500 // Os05g0467300 // Os03g0800700 // Os10g0500700 // Os02g0813500 // Os07g0524100 // Os04g0508300 // Os12g0106000…
GO:0006461 P protein complex assembly 23 2787 65 23155 4e-05 0.0012 // Os05g0292200 // Os01g0680400 // Os01g0510800 // Os05g0347000 // Os05g0549000 // Os09g0431500 // Os01g0772200 // Os03g0780600 // Os03g0661300 // Os03g0275500 // Os05g0353400 // Os05g0156600 // Os12g0568800 // Os11g0247300 // Os06g0175500 // Os03g0219300 // Os07g0574800 // Os02g0816500 // Os03g0858100 // Os03g0657000 // Os05g010…
GO:0070271 P protein complex biogenesis 23 2787 65 23155 4e-05 0.0012 // Os05g0292200 // Os01g0680400 // Os01g0510800 // Os05g0347000 // Os05g0549000 // Os09g0431500 // Os01g0772200 // Os03g0780600 // Os03g0661300 // Os03g0275500 // Os05g0353400 // Os05g0156600 // Os12g0568800 // Os11g0247300 // Os06g0175500 // Os03g0219300 // Os07g0574800 // Os02g0816500 // Os03g0858100 // Os03g0657000 // Os05g0…
GO:0006334 P nucleosome assembly 21 2787 56 23155 4.3e-05 0.0012 // Os03g0279200 // Os06g0149400 // Os10g0539500 // Os01g0708000 // Os09g0553100 // Os05g0462700 // Os09g0433600 // Os01g0152900 // Os07g0545400 // Os01g0152700 // Os03g0799000 // Os12g0613300 // Os02g0576700 // Os05g0461400 // Os06g0130800 // Os09g0402100 // Os03g0119900 // Os12g0438000 // Os01g0502900 // Os05g0574300 // Os05g0539700
GO:0034622 P cellular macromolecular complex assembly 35 2787 127 23155 4.2e-05 0.0012 // Os01g0708000 // Os09g0553100 // Os12g0613300 // Os05g0549000 // Os01g0152900 // Os03g0119900 // Os01g0502900 // Os03g0780600 // Os03g0661300 // Os05g0461400 // Os06g0130800 // Os09g0402100 // Os07g0545400 // Os03g0279200 // Os05g0462700 // Os05g0353400 // Os05g0156600 // Os12g0568800 // Os11g0247300 // Os06g…
GO:0034728 P nucleosome organization 21 2787 56 23155 4.3e-05 0.0012 // Os03g0279200 // Os06g0149400 // Os10g0539500 // Os01g0708000 // Os09g0553100 // Os05g0462700 // Os09g0433600 // Os01g0152900 // Os07g0545400 // Os01g0152700 // Os03g0799000 // Os12g0613300 // Os02g0576700 // Os05g0461400 // Os06g0130800 // Os09g0402100 // Os03g0119900 // Os12g0438000 // Os01g0502900 // Os05g0574300 // Os05g05…
GO:0031497 P chromatin assembly 21 2787 57 23155 5.3e-05 0.0015 // Os03g0279200 // Os06g0149400 // Os10g0539500 // Os01g0708000 // Os09g0553100 // Os05g0462700 // Os09g0433600 // Os01g0152900 // Os07g0545400 // Os01g0152700 // Os03g0799000 // Os12g0613300 // Os02g0576700 // Os05g0461400 // Os06g0130800 // Os09g0402100 // Os03g0119900 // Os12g0438000 // Os01g0502900 // Os05g0574300 // Os05g0539700
GO:0042775 P mitochondrial ATP synthesis coupled electron transport 11 2787 16 23155 5.5e-05 0.0015 // Os12g0561000 // Os01g0612200 // Os03g0806900 // Os11g0162200 // Os05g0400400 // Os04g0498200 // Os07g0205000 // Os05g0301700 // Os03g0390400 // Os02g0541700 // Os07g0134800
GO:0006323 P DNA packaging 21 2787 58 23155 6.5e-05 0.0018 // Os03g0279200 // Os06g0149400 // Os10g0539500 // Os01g0708000 // Os09g0553100 // Os05g0462700 // Os09g0433600 // Os01g0152900 // Os07g0545400 // Os01g0152700 // Os03g0799000 // Os12g0613300 // Os02g0576700 // Os05g0461400 // Os06g0130800 // Os09g0402100 // Os03g0119900 // Os12g0438000 // Os01g0502900 // Os05g0574300 // Os05g0539700
GO:0065007 P biological regulation 295 2787 1936 23155 6.7e-05 0.0019 // Os02g0553600 // Os01g0675100 // Os05g0489600 // Os03g0405900 // Os08g0129200 // Os03g0722100 // Os06g0193000 // Os01g0869900 // Os03g0390200 // Os01g0588900 // Os03g0183300 // Os12g0160400 // Os01g0600200 // Os05g0304400 // Os03g0680800 // Os02g0639900 // Os01g0923700 // Os10g0500700 // Os07g0583600 // Os01g0925400 // Os06g0…
GO:0050789 P regulation of biological process 278 2787 1814 23155 7.8e-05 0.0021 // Os02g0553600 // Os01g0675100 // Os05g0489600 // Os03g0405900 // Os08g0129200 // Os03g0722100 // Os06g0193000 // Os01g0869900 // Os03g0390200 // Os01g0588900 // Os03g0183300 // Os12g0160400 // Os01g0600200 // Os03g0680800 // Os01g0923700 // Os10g0500700 // Os07g0583600 // Os01g0925400 // Os06g0506600 // Os02g032710…
GO:0070647 P protein modification by small protein conjugation or removal 34 2787 127 23155 8.7e-05 0.0024 // Os06g0506600 // Os12g0605400 // Os06g0193000 // Os05g0159000 // Os09g0252800 // Os04g0667800 // Os09g0297100 // Os03g0427900 // Os01g0823900 // Os05g0439400 // Os01g0839700 // Os06g0529800 // Os02g0833300 // Os03g0197400 // Os05g0460200 // Os01g0658400 // Os08g0374100 // Os10g0190000 // O…
GO:0016052 P carbohydrate catabolic process 39 2787 156 23155 9.6e-05 0.0025 // Os01g0191700 // Os06g0151900 // Os01g0276700 // Os03g0776000 // Os05g0574400 // Os06g0247500 // Os04g0119400 // Os12g0145700 // Os09g0494200 // Os07g0176900 // Os05g0402700 // Os04g0306400 // Os11g0148500 // Os07g0181000 // Os01g0905800 // Os03g0169100 // Os06g0111500 // Os04g0390000 // Os11g0484500 // Os01g0649100 //…
GO:0034621 P cellular macromolecular complex subunit organization 36 2787 139 23155 9.6e-05 0.0025 // Os01g0708000 // Os09g0553100 // Os12g0613300 // Os05g0549000 // Os01g0152900 // Os03g0119900 // Os01g0502900 // Os03g0780600 // Os03g0661300 // Os05g0461400 // Os06g0130800 // Os09g0402100 // Os07g0545400 // Os03g0279200 // Os07g0587400 // Os05g0462700 // Os05g0353400 // Os05g0156600 // Os12g0568…
GO:0065004 P protein-DNA complex assembly 21 2787 60 23155 9.6e-05 0.0025 // Os03g0279200 // Os06g0149400 // Os10g0539500 // Os01g0708000 // Os09g0553100 // Os05g0462700 // Os09g0433600 // Os01g0152900 // Os07g0545400 // Os01g0152700 // Os03g0799000 // Os12g0613300 // Os02g0576700 // Os05g0461400 // Os06g0130800 // Os09g0402100 // Os03g0119900 // Os12g0438000 // Os01g0502900 // Os05g0574300 // Os…
GO:0046394 P carboxylic acid biosynthetic process 52 2787 235 23155 0.00012 0.003 // Os03g0438100 // Os05g0568000 // Os02g0510200 // Os06g0112200 // Os06g0133900 // Os02g0735200 // Os03g0297400 // Os03g0279400 // Os09g0294000 // Os12g0138900 // Os11g0707600 // Os11g0128800 // Os03g0747800 // Os07g0658400 // Os08g0559600 // Os12g0624000 // Os09g0539800 // Os09g0364900 // Os01g0720700 // Os01g01345…
GO:0016053 P organic acid biosynthetic process 52 2787 235 23155 0.00012 0.003 // Os03g0438100 // Os05g0568000 // Os02g0510200 // Os06g0112200 // Os06g0133900 // Os02g0735200 // Os03g0297400 // Os03g0279400 // Os09g0294000 // Os12g0138900 // Os11g0707600 // Os11g0128800 // Os03g0747800 // Os07g0658400 // Os08g0559600 // Os12g0624000 // Os09g0539800 // Os09g0364900 // Os01g0720700 // Os01g0134500 …
GO:0006753 P nucleoside phosphate metabolic process 42 2787 179 23155 0.00017 0.0044 // Os03g0281600 // Os12g0586600 // Os07g0492000 // Os08g0478200 // Os09g0533100 // Os01g0685800 // Os01g0659200 // Os06g0662000 // Os01g0587000 // Os08g0457600 // Os10g0184300 // Os07g0176900 // Os11g0169900 // Os04g0306400 // Os01g0966000 // Os10g0563700 // Os03g0685900 // Os07g0191200 // Os06g0111500 // Os12g01…
GO:0009117 P nucleotide metabolic process 42 2787 179 23155 0.00017 0.0044 // Os03g0281600 // Os12g0586600 // Os07g0492000 // Os08g0478200 // Os09g0533100 // Os01g0685800 // Os01g0659200 // Os06g0662000 // Os01g0587000 // Os08g0457600 // Os10g0184300 // Os07g0176900 // Os11g0169900 // Os04g0306400 // Os01g0966000 // Os10g0563700 // Os03g0685900 // Os07g0191200 // Os06g0111500 // Os12g0168900 // O…
GO:0015979 P photosynthesis 22 2787 70 23155 0.00024 0.0059 // Os02g0744900 // Os05g0405000 // Os08g0200300 // Os11g0242800 // Os03g0343900 // Os12g0274700 // Os03g0592500 // Os02g0197600 // Os07g0558400 // Os08g0435900 // Os03g0169100 // Os01g0600900 // Os07g0577600 // Os09g0346500 // Os01g0720500 // Os07g0141400 // Os08g0560900 // Os07g0148900 // Os09g0481200 // Os01g0501800 // Os07g0435300 // …
GO:0019362 P pyridine nucleotide metabolic process 12 2787 24 23155 0.00024 0.0061 // Os11g0484500 // Os07g0604000 // Os02g0562700 // Os01g0926300 // Os03g0169100 // Os09g0505700 // Os09g0529100 // Os07g0167100 // Os03g0837300 // Os04g0306400 // Os06g0111500 // Os07g0176900
GO:0007165 P signal transduction 77 2787 405 23155 0.00025 0.0063 // Os03g0844500 // Os10g0510500 // Os04g0485100 // Os12g0562600 // Os02g0742200 // Os11g0671000 // Os05g0461300 // Os02g0602300 // Os03g0390200 // Os06g0685700 // Os03g0278400 // Os01g0227300 // Os06g0233400 // Os03g0742900 // Os01g0675700 // Os02g0834000 // Os02g0164900 // Os01g0600200 // Os03g0823700 // Os03g0666500 // Os07g01951…
GO:0009765 P photosynthesis, light harvesting 10 2787 17 23155 0.0003 0.0074 // Os09g0346500 // Os03g0592500 // Os01g0720500 // Os02g0197600 // Os11g0242800 // Os07g0558400 // Os08g0435900 // Os01g0600900 // Os07g0577600 // Os06g0320500
GO:0055086 P nucleobase, nucleoside and nucleotide metabolic process 44 2787 199 23155 0.00038 0.0091 // Os03g0281600 // Os12g0586600 // Os07g0492000 // Os08g0478200 // Os09g0533100 // Os01g0685800 // Os01g0659200 // Os06g0662000 // Os01g0587000 // Os08g0457600 // Os10g0184300 // Os07g0176900 // Os11g0169900 // Os04g0306400 // Os01g0966000 // Os10g0563700 // Os06g0112200 // Os03g0685900 // Os07g0…
GO:0009199 P ribonucleoside triphosphate metabolic process 27 2787 101 23155 0.00045 0.0097 // Os03g0281600 // Os12g0586600 // Os07g0492000 // Os08g0478200 // Os01g0685800 // Os01g0659200 // Os06g0662000 // Os01g0587000 // Os10g0184300 // Os11g0169900 // Os01g0966000 // Os03g0685900 // Os07g0191200 // Os12g0168900 // Os01g0610100 // Os04g0643100 // Os06g0568200 // Os01g0834200 // Os07g0495200 // …
GO:0006098 P pentose-phosphate shunt 10 2787 18 23155 0.00043 0.0097 // Os11g0484500 // Os07g0604000 // Os02g0562700 // Os01g0926300 // Os03g0169100 // Os09g0505700 // Os09g0529100 // Os04g0306400 // Os06g0111500 // Os07g0176900
GO:0009820 P alkaloid metabolic process 11 2787 22 23155 0.00044 0.0097 // Os11g0484500 // Os07g0604000 // Os02g0562700 // Os01g0926300 // Os03g0169100 // Os09g0505700 // Os09g0529100 // Os07g0167100 // Os04g0306400 // Os06g0111500 // Os07g0176900
GO:0046496 P nicotinamide nucleotide metabolic process 11 2787 22 23155 0.00044 0.0097 // Os11g0484500 // Os07g0604000 // Os02g0562700 // Os01g0926300 // Os03g0169100 // Os09g0505700 // Os09g0529100 // Os07g0167100 // Os04g0306400 // Os06g0111500 // Os07g0176900
GO:0006739 P NADP metabolic process 10 2787 18 23155 0.00043 0.0097 // Os11g0484500 // Os07g0604000 // Os02g0562700 // Os01g0926300 // Os03g0169100 // Os09g0505700 // Os09g0529100 // Os04g0306400 // Os06g0111500 // Os07g0176900
GO:0006740 P NADPH regeneration 10 2787 18 23155 0.00043 0.0097 // Os11g0484500 // Os07g0604000 // Os02g0562700 // Os01g0926300 // Os03g0169100 // Os09g0505700 // Os09g0529100 // Os04g0306400 // Os06g0111500 // Os07g0176900
GO:0009142 P nucleoside triphosphate biosynthetic process 27 2787 101 23155 0.00045 0.0097 // Os03g0281600 // Os12g0586600 // Os07g0492000 // Os08g0478200 // Os01g0685800 // Os01g0659200 // Os06g0662000 // Os01g0587000 // Os10g0184300 // Os11g0169900 // Os01g0966000 // Os03g0685900 // Os07g0191200 // Os12g0168900 // Os01g0610100 // Os04g0643100 // Os06g0568200 // Os01g0834200 // Os07g0495200 // O…
GO:0009144 P purine nucleoside triphosphate metabolic process 27 2787 101 23155 0.00045 0.0097 // Os03g0281600 // Os12g0586600 // Os07g0492000 // Os08g0478200 // Os01g0685800 // Os01g0659200 // Os06g0662000 // Os01g0587000 // Os10g0184300 // Os11g0169900 // Os01g0966000 // Os03g0685900 // Os07g0191200 // Os12g0168900 // Os01g0610100 // Os04g0643100 // Os06g0568200 // Os01g0834200 // Os07g0495200 …
GO:0009145 P purine nucleoside triphosphate biosynthetic process 27 2787 101 23155 0.00045 0.0097 // Os03g0281600 // Os12g0586600 // Os07g0492000 // Os08g0478200 // Os01g0685800 // Os01g0659200 // Os06g0662000 // Os01g0587000 // Os10g0184300 // Os11g0169900 // Os01g0966000 // Os03g0685900 // Os07g0191200 // Os12g0168900 // Os01g0610100 // Os04g0643100 // Os06g0568200 // Os01g0834200 // Os07g04952…
GO:0009206 P purine ribonucleoside triphosphate biosynthetic process 27 2787 101 23155 0.00045 0.0097 // Os03g0281600 // Os12g0586600 // Os07g0492000 // Os08g0478200 // Os01g0685800 // Os01g0659200 // Os06g0662000 // Os01g0587000 // Os10g0184300 // Os11g0169900 // Os01g0966000 // Os03g0685900 // Os07g0191200 // Os12g0168900 // Os01g0610100 // Os04g0643100 // Os06g0568200 // Os01g0834200 // Os07g0…
GO:0009205 P purine ribonucleoside triphosphate metabolic process 27 2787 101 23155 0.00045 0.0097 // Os03g0281600 // Os12g0586600 // Os07g0492000 // Os08g0478200 // Os01g0685800 // Os01g0659200 // Os06g0662000 // Os01g0587000 // Os10g0184300 // Os11g0169900 // Os01g0966000 // Os03g0685900 // Os07g0191200 // Os12g0168900 // Os01g0610100 // Os04g0643100 // Os06g0568200 // Os01g0834200 // Os07g0495…
GO:0009201 P ribonucleoside triphosphate biosynthetic process 27 2787 101 23155 0.00045 0.0097 // Os03g0281600 // Os12g0586600 // Os07g0492000 // Os08g0478200 // Os01g0685800 // Os01g0659200 // Os06g0662000 // Os01g0587000 // Os10g0184300 // Os11g0169900 // Os01g0966000 // Os03g0685900 // Os07g0191200 // Os12g0168900 // Os01g0610100 // Os04g0643100 // Os06g0568200 // Os01g0834200 // Os07g0495200 …
GO:0006769 P nicotinamide metabolic process 11 2787 22 23155 0.00044 0.0097 // Os11g0484500 // Os07g0604000 // Os02g0562700 // Os01g0926300 // Os03g0169100 // Os09g0505700 // Os09g0529100 // Os07g0167100 // Os04g0306400 // Os06g0111500 // Os07g0176900
GO:0009141 P nucleoside triphosphate metabolic process 27 2787 102 23155 0.00051 0.011 // Os03g0281600 // Os12g0586600 // Os07g0492000 // Os08g0478200 // Os01g0685800 // Os01g0659200 // Os06g0662000 // Os01g0587000 // Os10g0184300 // Os11g0169900 // Os01g0966000 // Os03g0685900 // Os07g0191200 // Os12g0168900 // Os01g0610100 // Os04g0643100 // Os06g0568200 // Os01g0834200 // Os07g0495200 // Os05g…
GO:0016192 P vesicle-mediated transport 39 2787 174 23155 0.00063 0.013 // Os03g0803000 // Os01g0281400 // Os01g0703600 // Os01g0254000 // Os03g0355600 // Os08g0395300 // Os01g0916200 // Os01g0866300 // Os05g0549000 // Os10g0580200 // Os01g0827500 // Os02g0652300 // Os05g0489600 // Os07g0201100 // Os03g0275500 // Os03g0112400 // Os06g0143900 // Os01g0833700 // Os01g0813400 // Os04g0612600 // Os02…
GO:0009415 P response to water 11 2787 24 23155 0.00077 0.016 // Os02g0795300 // Os07g0635900 // Os02g0521300 // Os03g0353400 // Os06g0112200 // Os03g0843300 // Os03g0655400 // Os05g0584200 // Os01g0104100 // Os02g0669100 // Os07g0661400
GO:0019684 P photosynthesis, light reaction 11 2787 24 23155 0.00077 0.016 // Os09g0346500 // Os03g0592500 // Os01g0720500 // Os01g0501800 // Os02g0197600 // Os11g0242800 // Os07g0558400 // Os08g0435900 // Os01g0600900 // Os07g0577600 // Os06g0320500
GO:0006457 P protein folding 36 2787 159 23155 0.00085 0.018 // Os12g0244100 // Os12g0514500 // Os06g0538000 // Os02g0760300 // Os03g0787300 // Os04g0307200 // Os12g0277500 // Os05g0333500 // Os04g0549600 // Os08g0559400 // Os10g0566700 // Os05g0371500 // Os03g0628900 // Os08g0500700 // Os05g0458100 // Os02g0656500 // Os06g0114000 // Os03g0648400 // Os06g0535300 // Os06g0562600 // Os09g0482100 //…
GO:0005975 P carbohydrate metabolic process 118 2787 713 23155 0.00097 0.02 // Os05g0517200 // Os05g0405000 // Os03g0703000 // Os04g0486600 // Os04g0624600 // Os04g0119400 // Os08g0503200 // Os02g0601300 // Os05g0402700 // Os04g0647800 // Os01g0905800 // Os08g0237000 // Os06g0137700 // Os11g0484500 // Os10g0140200 // Os07g0424400 // Os08g0129700 // Os08g0434300 // Os05g0495900 // Os11g0171300 // …
GO:0043603 P cellular amide metabolic process 11 2787 25 23155 0.001 0.021 // Os11g0484500 // Os07g0604000 // Os02g0562700 // Os01g0926300 // Os03g0169100 // Os09g0505700 // Os09g0529100 // Os07g0167100 // Os04g0306400 // Os06g0111500 // Os07g0176900
GO:0006754 P ATP biosynthetic process 25 2787 97 23155 0.0011 0.022 // Os03g0281600 // Os12g0586600 // Os08g0478200 // Os01g0685800 // Os01g0659200 // Os06g0662000 // Os01g0587000 // Os10g0184300 // Os11g0169900 // Os01g0966000 // Os03g0685900 // Os07g0191200 // Os12g0168900 // Os01g0610100 // Os04g0643100 // Os06g0568200 // Os07g0495200 // Os05g0593100 // Os04g0656100 // Os04g0117100 // Os10g032…
GO:0046034 P ATP metabolic process 25 2787 97 23155 0.0011 0.022 // Os03g0281600 // Os12g0586600 // Os08g0478200 // Os01g0685800 // Os01g0659200 // Os06g0662000 // Os01g0587000 // Os10g0184300 // Os11g0169900 // Os01g0966000 // Os03g0685900 // Os07g0191200 // Os12g0168900 // Os01g0610100 // Os04g0643100 // Os06g0568200 // Os07g0495200 // Os05g0593100 // Os04g0656100 // Os04g0117100 // Os10g032040…
GO:0022900 P electron transport chain 36 2787 162 23155 0.0011 0.023 // Os08g0104600 // Os07g0186000 // Os03g0835900 // Os01g0337900 // Os12g0223300 // Os04g0498200 // Os04g0508300 // Os05g0420600 // Os11g0525200 // Os08g0468100 // Os10g0502500 // Os08g0120000 // Os03g0800700 // Os11g0162200 // Os10g0500700 // Os02g0813500 // Os05g0108800 // Os07g0134800 // Os03g0713400 // Os12g0561000 // Os01g06…
GO:0043648 P dicarboxylic acid metabolic process 17 2787 54 23155 0.0011 0.023 // Os08g0434300 // Os03g0337900 // Os01g0649100 // Os07g0622200 // Os01g0723400 // Os12g0632700 // Os08g0484500 // Os06g0133900 // Os05g0574400 // Os03g0773800 // Os03g0264400 // Os02g0440000 // Os10g0523700 // Os07g0496200 // Os03g0254800 // Os09g0539100 // Os10g0503500
GO:0006733 P oxidoreduction coenzyme metabolic process 12 2787 30 23155 0.0012 0.023 // Os11g0484500 // Os07g0604000 // Os02g0562700 // Os01g0926300 // Os03g0169100 // Os09g0505700 // Os09g0529100 // Os07g0167100 // Os03g0837300 // Os04g0306400 // Os06g0111500 // Os07g0176900
GO:0015672 P monovalent inorganic cation transport 27 2787 109 23155 0.0012 0.023 // Os06g0178900 // Os08g0478200 // Os01g0685800 // Os01g0659200 // Os06g0662000 // Os01g0587000 // Os01g0645200 // Os10g0184300 // Os11g0169900 // Os06g0644200 // Os12g0168900 // Os01g0610100 // Os04g0643100 // Os06g0568200 // Os04g0660600 // Os08g0323700 // Os07g0495200 // Os04g0601700 // Os02g0184200 // Os05g05931…
GO:0009066 P aspartate family amino acid metabolic process 11 2787 26 23155 0.0013 0.025 // Os04g0669800 // Os06g0265000 // Os06g0112200 // Os01g0760600 // Os02g0831800 // Os12g0624000 // Os03g0815200 // Os02g0440000 // Os09g0294000 // Os05g0549700 // Os11g0484000
GO:0050794 P regulation of cellular process 250 2787 1699 23155 0.0014 0.027 // Os02g0553600 // Os01g0675100 // Os05g0489600 // Os03g0405900 // Os08g0129200 // Os03g0722100 // Os01g0869900 // Os03g0390200 // Os01g0588900 // Os03g0183300 // Os12g0160400 // Os01g0600200 // Os03g0680800 // Os01g0923700 // Os05g0178600 // Os07g0583600 // Os01g0925400 // Os02g0327100 // Os01g0559000 // Os12g0175500 //…
GO:0042398 P cellular amino acid derivative biosynthetic process 13 2787 36 23155 0.0016 0.03 // Os03g0710800 // Os08g0424500 // Os04g0466600 // Os03g0851800 // Os06g0112200 // Os05g0129000 // Os02g0524600 // Os07g0689600 // Os02g0187800 // Os03g0264400 // Os04g0498600 // Os11g0116300 // Os12g0263000
GO:0006970 P response to osmotic stress 11 2787 28 23155 0.0021 0.039 // Os02g0795300 // Os07g0635900 // Os10g0564500 // Os03g0764800 // Os05g0135700 // Os01g0869900 // Os04g0691100 // Os03g0390200 // Os01g0104100 // Os03g0737000 // Os07g0622000
GO:0009152 P purine ribonucleotide biosynthetic process 27 2787 114 23155 0.0021 0.039 // Os03g0281600 // Os12g0586600 // Os07g0492000 // Os08g0478200 // Os01g0685800 // Os01g0659200 // Os06g0662000 // Os01g0587000 // Os10g0184300 // Os11g0169900 // Os01g0966000 // Os03g0685900 // Os07g0191200 // Os12g0168900 // Os01g0610100 // Os04g0643100 // Os06g0568200 // Os01g0834200 // Os07g0495200 // Os05g…
GO:0009150 P purine ribonucleotide metabolic process 27 2787 114 23155 0.0021 0.039 // Os03g0281600 // Os12g0586600 // Os07g0492000 // Os08g0478200 // Os01g0685800 // Os01g0659200 // Os06g0662000 // Os01g0587000 // Os10g0184300 // Os11g0169900 // Os01g0966000 // Os03g0685900 // Os07g0191200 // Os12g0168900 // Os01g0610100 // Os04g0643100 // Os06g0568200 // Os01g0834200 // Os07g0495200 // Os05g059…
GO:0006122 P mitochondrial electron transport, ubiquinol to cytochrome c 6 2787 8 23155 0.0021 0.04 // Os03g0806900 // Os11g0162200 // Os05g0400400 // Os07g0205000 // Os05g0301700 // Os02g0541700
GO:0016051 P carbohydrate biosynthetic process 24 2787 97 23155 0.0022 0.04 // Os05g0405000 // Os05g0561500 // Os03g0776000 // Os02g0744700 // Os04g0624600 // Os10g0341700 // Os03g0192700 // Os05g0176100 // Os10g0498600 // Os12g0274700 // Os05g0517200 // Os06g0112800 // Os03g0169100 // Os04g0660400 // Os03g0255500 // Os04g0682300 // Os07g0424400 // Os07g0208500 // Os03g0119500 // Os08g0160500 // …
GO:0046483 P heterocycle metabolic process 52 2787 273 23155 0.0023 0.041 // Os02g0744900 // Os06g0603000 // Os03g0281600 // Os02g0168800 // Os12g0586600 // Os07g0492000 // Os08g0478200 // Os04g0661600 // Os04g0450100 // Os01g0588900 // Os06g0662000 // Os01g0894300 // Os03g0710800 // Os10g0184300 // Os08g0532200 // Os10g0502400 // Os11g0169900 // Os01g0966000 // Os01g0685800 // Os05g0150800 // Os…
GO:0006108 P malate metabolic process 8 2787 16 23155 0.0027 0.048 // Os08g0434300 // Os01g0649100 // Os07g0496200 // Os01g0723400 // Os12g0632700 // Os05g0574400 // Os03g0773800 // Os10g0503500
GO:0009628 P response to abiotic stimulus 30 2787 135 23155 0.0028 0.05 // Os05g0405000 // Os06g0603000 // Os06g0112200 // Os03g0843300 // Os02g0594700 // Os03g0390200 // Os01g0104100 // Os03g0655400 // Os07g0114400 // Os05g0333500 // Os02g0795300 // Os05g0584200 // Os02g0521300 // Os03g0353400 // Os09g0306700 // Os10g0564500 // Os03g0764800 // Os02g0524600 // Os03g0737000 // Os05g0135700 // Os01…
GO:0009737 P response to abscisic acid stimulus 10 2787 25 23155 0.003 0.053 // Os02g0795300 // Os10g0564500 // Os03g0764800 // Os03g0390200 // Os01g0869900 // Os04g0691100 // Os01g0232800 // Os01g0104100 // Os07g0635900 // Os07g0622000
GO:0010033 P response to organic substance 36 2787 173 23155 0.003 0.053 // Os10g0510500 // Os11g0671000 // Os08g0141300 // Os03g0390200 // Os06g0685700 // Os06g0233400 // Os03g0742900 // Os01g0675700 // Os01g0104100 // Os02g0164900 // Os02g0795300 // Os01g0856500 // Os10g0564500 // Os06g0335500 // Os03g0764800 // Os05g0178600 // Os01g0192000 // Os03g0402800 // Os12g0190000 // Os01g0231000 // Os0…
GO:0009260 P ribonucleotide biosynthetic process 27 2787 118 23155 0.0031 0.055 // Os03g0281600 // Os12g0586600 // Os07g0492000 // Os08g0478200 // Os01g0685800 // Os01g0659200 // Os06g0662000 // Os01g0587000 // Os10g0184300 // Os11g0169900 // Os01g0966000 // Os03g0685900 // Os07g0191200 // Os12g0168900 // Os01g0610100 // Os04g0643100 // Os06g0568200 // Os01g0834200 // Os07g0495200 // Os05g0593100…
GO:0009259 P ribonucleotide metabolic process 27 2787 118 23155 0.0031 0.055 // Os03g0281600 // Os12g0586600 // Os07g0492000 // Os08g0478200 // Os01g0685800 // Os01g0659200 // Os06g0662000 // Os01g0587000 // Os10g0184300 // Os11g0169900 // Os01g0966000 // Os03g0685900 // Os07g0191200 // Os12g0168900 // Os01g0610100 // Os04g0643100 // Os06g0568200 // Os01g0834200 // Os07g0495200 // Os05g0593100 //…
GO:0034637 P cellular carbohydrate biosynthetic process 22 2787 89 23155 0.0033 0.058 // Os05g0405000 // Os05g0561500 // Os03g0776000 // Os02g0744700 // Os04g0624600 // Os10g0341700 // Os03g0192700 // Os05g0176100 // Os05g0517200 // Os10g0498600 // Os06g0112800 // Os04g0660400 // Os03g0255500 // Os04g0682300 // Os07g0424400 // Os07g0208500 // Os03g0119500 // Os08g0160500 // Os09g0465600 // Os01g0…
GO:0006413 P translational initiation 12 2787 35 23155 0.0033 0.058 // Os06g0342200 // Os03g0182700 // Os07g0597000 // Os05g0566500 // Os09g0326900 // Os01g0794500 // Os03g0262400 // Os05g0498400 // Os03g0333300 // Os07g0529800 // Os07g0124500 // Os03g0758800
GO:0006164 P purine nucleotide biosynthetic process 27 2787 119 23155 0.0034 0.059 // Os03g0281600 // Os12g0586600 // Os07g0492000 // Os08g0478200 // Os01g0685800 // Os01g0659200 // Os06g0662000 // Os01g0587000 // Os10g0184300 // Os11g0169900 // Os01g0966000 // Os03g0685900 // Os07g0191200 // Os12g0168900 // Os01g0610100 // Os04g0643100 // Os06g0568200 // Os01g0834200 // Os07g0495200 // Os05g0593…
GO:0009719 P response to endogenous stimulus 35 2787 169 23155 0.0036 0.061 // Os10g0510500 // Os11g0671000 // Os08g0141300 // Os03g0390200 // Os06g0685700 // Os06g0233400 // Os03g0742900 // Os01g0675700 // Os01g0104100 // Os02g0164900 // Os02g0795300 // Os01g0856500 // Os10g0564500 // Os06g0335500 // Os03g0764800 // Os05g0178600 // Os01g0192000 // Os03g0402800 // Os12g0190000 // Os01g0231000 // …
GO:0009414 P response to water deprivation 7 2787 13 23155 0.0036 0.061 // Os02g0795300 // Os07g0635900 // Os03g0353400 // Os03g0843300 // Os05g0584200 // Os01g0104100 // Os07g0661400
GO:0006163 P purine nucleotide metabolic process 27 2787 122 23155 0.0046 0.077 // Os03g0281600 // Os12g0586600 // Os07g0492000 // Os08g0478200 // Os01g0685800 // Os01g0659200 // Os06g0662000 // Os01g0587000 // Os10g0184300 // Os11g0169900 // Os01g0966000 // Os03g0685900 // Os07g0191200 // Os12g0168900 // Os01g0610100 // Os04g0643100 // Os06g0568200 // Os01g0834200 // Os07g0495200 // Os05g0593100…
GO:0070887 P cellular response to chemical stimulus 26 2787 116 23155 0.0046 0.078 // Os10g0510500 // Os08g0549100 // Os11g0671000 // Os03g0390200 // Os06g0685700 // Os06g0233400 // Os03g0742900 // Os01g0675700 // Os02g0164900 // Os01g0856500 // Os07g0694700 // Os06g0335500 // Os03g0764800 // Os05g0178600 // Os01g0192000 // Os07g0615200 // Os01g0231000 // Os02g0817600 // Os09g0401300 // Os01g0869…
GO:0006800 P oxygen and reactive oxygen species metabolic process 7 2787 14 23155 0.0049 0.081 // Os05g0323900 // Os03g0285700 // Os07g0694700 // Os08g0561700 // Os04g0573200 // Os03g0219200 // Os08g0549100
GO:0055114 P oxidation reduction 88 2787 543 23155 0.0065 0.11 // Os07g0658400 // Os05g0499400 // Os03g0101600 // Os04g0119400 // Os10g0500700 // Os03g0784700 // Os01g0134500 // Os05g0108800 // Os09g0401200 // Os02g0187800 // Os07g0205000 // Os03g0313000 // Os08g0530400 // Os02g0537700 // Os01g0723400 // Os05g0301700 // Os10g0503500 // Os03g0748900 // Os07g0186000 // Os03g0835900 // Os05g0508500 …
GO:0009738 P abscisic acid mediated signaling pathway 6 2787 11 23155 0.0066 0.11 // Os10g0564500 // Os03g0764800 // Os03g0390200 // Os04g0691100 // Os01g0869900 // Os07g0622000
GO:0009165 P nucleotide biosynthetic process 29 2787 140 23155 0.0075 0.12 // Os03g0281600 // Os12g0586600 // Os07g0492000 // Os08g0478200 // Os01g0685800 // Os01g0659200 // Os06g0662000 // Os01g0587000 // Os10g0184300 // Os11g0169900 // Os01g0966000 // Os03g0685900 // Os07g0191200 // Os12g0168900 // Os01g0610100 // Os04g0643100 // Os06g0568200 // Os01g0834200 // Os07g0495200 // Os03g0837300 // O…
GO:0009067 P aspartate family amino acid biosynthetic process 8 2787 20 23155 0.0076 0.12 // Os04g0669800 // Os06g0265000 // Os06g0112200 // Os12g0624000 // Os02g0440000 // Os09g0294000 // Os05g0549700 // Os11g0484000
GO:0009069 P serine family amino acid metabolic process 12 2787 40 23155 0.0079 0.13 // Os01g0874900 // Os04g0623800 // Os04g0650800 // Os01g0720700 // Os03g0747800 // Os01g0711400 // Os06g0611900 // Os01g0978100 // Os12g0625000 // Os03g0738400 // Os11g0455800 // Os03g0157900
GO:0006366 P transcription from RNA polymerase II promoter 9 2787 25 23155 0.0081 0.13 // Os05g0292200 // Os01g0680400 // Os03g0815900 // Os01g0772200 // Os03g0657000 // Os05g0107700 // Os05g0347000 // Os08g0155700 // Os08g0343300
GO:0018130 P heterocycle biosynthetic process 15 2787 57 23155 0.0087 0.14 // Os04g0610800 // Os02g0744900 // Os04g0661600 // Os02g0168800 // Os05g0455500 // Os10g0502400 // Os03g0710800 // Os01g0259600 // Os12g0589100 // Os03g0264400 // Os06g0704600 // Os02g0709200 // Os07g0689600 // Os03g0134300 // Os08g0532200
GO:0006950 P response to stress 96 2787 611 23155 0.0096 0.15 // Os03g0300400 // Os05g0499400 // Os02g0510200 // Os01g0149800 // Os12g0178100 // Os03g0843300 // Os03g0390200 // Os06g0727200 // Os04g0549600 // Os05g0402700 // Os07g0671800 // Os02g0664000 // Os08g0500700 // Os09g0522100 // Os03g0839900 // Os08g0504700 // Os02g0195600 // Os07g0622000 // Os06g0264300 // Os05g0112000 // Os04g0691100 /…
GO:0050896 P response to stimulus 137 2787 917 23155 0.01 0.16 // Os05g0405000 // Os05g0499400 // Os02g0510200 // Os01g0149800 // Os03g0300400 // Os03g0843300 // Os03g0390200 // Os06g0727200 // Os04g0549600 // Os05g0402700 // Os07g0671800 // Os12g0178100 // Os02g0524600 // Os02g0664000 // Os01g0192000 // Os08g0500700 // Os09g0522100 // Os03g0839900 // Os08g0504700 // Os02g0195600 // Os07g0622000 …
GO:0006367 P transcription initiation from RNA polymerase II promoter 7 2787 18 23155 0.014 0.22 // Os05g0292200 // Os01g0680400 // Os01g0772200 // Os03g0657000 // Os05g0107700 // Os05g0347000 // Os08g0343300
GO:0006605 P protein targeting 12 2787 44 23155 0.014 0.22 // Os03g0858100 // Os12g0571200 // Os05g0155500 // Os05g0353400 // Os12g0568800 // Os11g0131700 // Os04g0599900 // Os03g0825400 // Os08g0480100 // Os02g0178400 // Os01g0253300 // Os01g0889000
GO:0033692 P cellular polysaccharide biosynthetic process 16 2787 67 23155 0.014 0.22 // Os05g0405000 // Os08g0160500 // Os05g0561500 // Os07g0424400 // Os04g0660400 // Os01g0232800 // Os02g0744700 // Os04g0624600 // Os07g0208500 // Os03g0119500 // Os10g0341700 // Os06g0112800 // Os10g0498600 // Os03g0128100 // Os03g0599800 // Os05g0176100
GO:0009725 P response to hormone stimulus 30 2787 156 23155 0.015 0.24 // Os10g0510500 // Os11g0671000 // Os08g0141300 // Os03g0390200 // Os06g0685700 // Os06g0233400 // Os03g0742900 // Os01g0675700 // Os01g0104100 // Os02g0164900 // Os02g0795300 // Os01g0856500 // Os10g0564500 // Os06g0335500 // Os03g0764800 // Os05g0178600 // Os01g0231000 // Os02g0817600 // Os01g0708400 // Os01g0869900 // Os01g…
GO:0000271 P polysaccharide biosynthetic process 16 2787 68 23155 0.016 0.25 // Os05g0405000 // Os08g0160500 // Os05g0561500 // Os07g0424400 // Os04g0660400 // Os01g0232800 // Os02g0744700 // Os04g0624600 // Os07g0208500 // Os03g0119500 // Os10g0341700 // Os06g0112800 // Os10g0498600 // Os03g0128100 // Os03g0599800 // Os05g0176100
GO:0000096 P sulfur amino acid metabolic process 9 2787 29 23155 0.017 0.26 // Os04g0669800 // Os06g0112200 // Os03g0747800 // Os12g0624000 // Os01g0978100 // Os03g0815200 // Os12g0625000 // Os01g0720700 // Os11g0484000
GO:0009250 P glucan biosynthetic process 15 2787 63 23155 0.018 0.27 // Os05g0405000 // Os08g0160500 // Os07g0424400 // Os04g0660400 // Os01g0232800 // Os02g0744700 // Os04g0624600 // Os07g0208500 // Os03g0119500 // Os10g0341700 // Os06g0112800 // Os10g0498600 // Os03g0128100 // Os03g0599800 // Os05g0176100
GO:0018106 P peptidyl-histidine phosphorylation 6 2787 15 23155 0.02 0.3 // Os01g0923700 // Os07g0637300 // Os03g0309200 // Os10g0362300 // Os02g0820900 // Os03g0701700
GO:0018202 P peptidyl-histidine modification 6 2787 15 23155 0.02 0.3 // Os01g0923700 // Os07g0637300 // Os03g0309200 // Os10g0362300 // Os02g0820900 // Os03g0701700
GO:0043094 P cellular metabolic compound salvage 6 2787 15 23155 0.02 0.3 // Os01g0750800 // Os08g0556600 // Os12g0589100 // Os09g0560300 // Os11g0484000 // Os12g0274700
GO:0006563 P L-serine metabolic process 9 2787 30 23155 0.02 0.3 // Os04g0650800 // Os01g0720700 // Os03g0747800 // Os01g0874900 // Os01g0978100 // Os12g0625000 // Os03g0738400 // Os11g0455800 // Os03g0157900
GO:0000097 P sulfur amino acid biosynthetic process 8 2787 25 23155 0.021 0.31 // Os04g0669800 // Os06g0112200 // Os03g0747800 // Os12g0624000 // Os01g0978100 // Os12g0625000 // Os01g0720700 // Os11g0484000
GO:0033365 P protein localization in organelle 10 2787 36 23155 0.022 0.32 // Os03g0858100 // Os05g0155500 // Os05g0353400 // Os12g0568800 // Os11g0131700 // Os12g0571200 // Os03g0825400 // Os08g0480100 // Os01g0253300 // Os01g0889000
GO:0006555 P methionine metabolic process 5 2787 11 23155 0.023 0.33 // Os11g0484000 // Os12g0624000 // Os03g0815200 // Os04g0669800 // Os06g0112200
GO:0046165 P alcohol biosynthetic process 5 2787 11 23155 0.023 0.33 // Os04g0682300 // Os09g0465600 // Os03g0776000 // Os03g0255500 // Os03g0192700
GO:0051169 P nuclear transport 7 2787 21 23155 0.026 0.36 // Os03g0858100 // Os12g0568800 // Os05g0155500 // Os05g0353400 // Os05g0574500 // Os01g0611100 // Os01g0253300
GO:0006544 P glycine metabolic process 6 2787 16 23155 0.025 0.36 // Os01g0874900 // Os03g0738400 // Os01g0711400 // Os06g0611900 // Os04g0623800 // Os11g0455800
GO:0006913 P nucleocytoplasmic transport 7 2787 21 23155 0.026 0.36 // Os03g0858100 // Os12g0568800 // Os05g0155500 // Os05g0353400 // Os05g0574500 // Os01g0611100 // Os01g0253300
GO:0032011 P ARF protein signal transduction 7 2787 21 23155 0.026 0.36 // Os03g0854100 // Os02g0198300 // Os01g0813900 // Os03g0278400 // Os03g0246800 // Os07g0563800 // Os03g0666100
GO:0032012 P regulation of ARF protein signal transduction 7 2787 21 23155 0.026 0.36 // Os03g0854100 // Os02g0198300 // Os01g0813900 // Os03g0278400 // Os03g0246800 // Os07g0563800 // Os03g0666100
GO:0043623 P cellular protein complex assembly 14 2787 61 23155 0.028 0.38 // Os03g0858100 // Os12g0568800 // Os05g0353400 // Os05g0156600 // Os03g0780600 // Os11g0247300 // Os06g0175500 // Os03g0661300 // Os06g0671900 // Os03g0275500 // Os07g0574800 // Os05g0549000 // Os03g0219300 // Os02g0816500
GO:0010035 P response to inorganic substance 8 2787 27 23155 0.029 0.4 // Os02g0465900 // Os02g0684400 // Os03g0285700 // Os07g0694700 // Os08g0549100 // Os01g0686800 // Os06g0102300 // Os01g0260700
GO:0017038 P protein import 8 2787 27 23155 0.029 0.4 // Os03g0858100 // Os05g0155500 // Os05g0353400 // Os12g0568800 // Os11g0131700 // Os12g0571200 // Os03g0825400 // Os01g0253300
GO:0006914 P autophagy 5 2787 12 23155 0.029 0.4 // Os08g0191600 // Os07g0512200 // Os04g0682000 // Os04g0674400 // Os04g0624000
GO:0065002 P intracellular protein transmembrane transport 5 2787 12 23155 0.029 0.4 // Os03g0825400 // Os12g0571200 // Os02g0496900 // Os11g0131700 // Os02g0178400
GO:0042221 P response to chemical stimulus 70 2787 452 23155 0.03 0.41 // Os10g0510500 // Os05g0499400 // Os02g0510200 // Os06g0112200 // Os08g0562800 // Os03g0843300 // Os11g0671000 // Os08g0141300 // Os03g0390200 // Os06g0685700 // Os03g0655400 // Os03g0764800 // Os06g0233400 // Os03g0742900 // Os01g0675700 // Os01g0104100 // Os02g0164900 // Os07g0677200 // Os06g0727200 // Os04g0688100 // Os02g…
GO:0032870 P cellular response to hormone stimulus 20 2787 100 23155 0.031 0.41 // Os01g0675700 // Os10g0510500 // Os01g0856500 // Os10g0564500 // Os06g0335500 // Os11g0671000 // Os03g0390200 // Os01g0178500 // Os05g0178600 // Os01g0869900 // Os04g0691100 // Os03g0764800 // Os06g0233400 // Os03g0742900 // Os05g0559400 // Os02g0164900 // Os06g0685700 // Os01g0231000 // Os07g0622000 // Os02g0817600
GO:0009755 P hormone-mediated signaling pathway 20 2787 100 23155 0.031 0.41 // Os01g0675700 // Os10g0510500 // Os01g0856500 // Os10g0564500 // Os06g0335500 // Os11g0671000 // Os03g0390200 // Os01g0178500 // Os05g0178600 // Os01g0869900 // Os04g0691100 // Os03g0764800 // Os06g0233400 // Os03g0742900 // Os05g0559400 // Os02g0164900 // Os06g0685700 // Os01g0231000 // Os07g0622000 // Os02g0817600
GO:0018193 P peptidyl-amino acid modification 7 2787 22 23155 0.031 0.41 // Os07g0209000 // Os01g0923700 // Os07g0637300 // Os03g0309200 // Os10g0362300 // Os02g0820900 // Os03g0701700
GO:0051603 P proteolysis involved in cellular protein catabolic process 31 2787 174 23155 0.032 0.42 // Os02g0179300 // Os01g0771200 // Os02g0182500 // Os05g0159000 // Os07g0512200 // Os09g0252800 // Os05g0187000 // Os02g0181800 // Os04g0624000 // Os06g0184300 // Os04g0682000 // Os08g0191600 // Os01g0962400 // Os04g0550400 // Os05g0149600 // Os03g0786800 // Os05g0425700 // Os06g0643100 // Os11g04…
GO:0043632 P modification-dependent macromolecule catabolic process 31 2787 174 23155 0.032 0.42 // Os02g0179300 // Os01g0771200 // Os02g0182500 // Os05g0159000 // Os07g0512200 // Os09g0252800 // Os05g0187000 // Os02g0181800 // Os04g0624000 // Os06g0184300 // Os04g0682000 // Os08g0191600 // Os01g0962400 // Os04g0550400 // Os05g0149600 // Os03g0786800 // Os05g0425700 // Os06g0643100 // Os11g045630…
GO:0019941 P modification-dependent protein catabolic process 31 2787 174 23155 0.032 0.42 // Os02g0179300 // Os01g0771200 // Os02g0182500 // Os05g0159000 // Os07g0512200 // Os09g0252800 // Os05g0187000 // Os02g0181800 // Os04g0624000 // Os06g0184300 // Os04g0682000 // Os08g0191600 // Os01g0962400 // Os04g0550400 // Os05g0149600 // Os03g0786800 // Os05g0425700 // Os06g0643100 // Os11g0456300 // O…
GO:0009064 P glutamine family amino acid metabolic process 10 2787 39 23155 0.033 0.44 // Os12g0235800 // Os04g0659100 // Os06g0265000 // Os07g0658400 // Os02g0735200 // Os03g0720300 // Os05g0517500 // Os03g0279400 // Os02g0708100 // Os05g0455500
GO:0044257 P cellular protein catabolic process 31 2787 176 23155 0.036 0.47 // Os02g0179300 // Os01g0771200 // Os02g0182500 // Os05g0159000 // Os07g0512200 // Os09g0252800 // Os05g0187000 // Os02g0181800 // Os04g0624000 // Os06g0184300 // Os04g0682000 // Os08g0191600 // Os01g0962400 // Os04g0550400 // Os05g0149600 // Os03g0786800 // Os05g0425700 // Os06g0643100 // Os11g0456300 // Os02g0822200 //…
GO:0009082 P branched chain family amino acid biosynthetic process 5 2787 13 23155 0.037 0.48 // Os05g0573700 // Os08g0559600 // Os03g0655700 // Os12g0138900 // Os02g0510200
GO:0009753 P response to jasmonic acid stimulus 5 2787 13 23155 0.037 0.48 // Os12g0190000 // Os09g0401300 // Os07g0615200 // Os01g0192000 // Os03g0402800
GO:0009266 P response to temperature stimulus 6 2787 18 23155 0.038 0.48 // Os02g0795300 // Os02g0521300 // Os02g0504900 // Os01g0104100 // Os07g0635900 // Os05g0333500
GO:0019748 P secondary metabolic process 25 2787 136 23155 0.038 0.49 // Os02g0626400 // Os07g0176900 // Os04g0306400 // Os03g0152400 // Os02g0524600 // Os03g0169100 // Os06g0111500 // Os07g0580900 // Os11g0484500 // Os03g0618300 // Os06g0656500 // Os02g0562700 // Os02g0187800 // Os02g0603800 // Os07g0167100 // Os11g0116300 // Os07g0604000 // Os09g0529100 // Os01g0926300 // Os09g0505700 // Os04g0…
GO:0016044 P cellular membrane organization 9 2787 35 23155 0.042 0.53 // Os12g0571200 // Os03g0277100 // Os02g0652300 // Os11g0131700 // Os06g0175500 // Os03g0825400 // Os03g0275500 // Os05g0549000 // Os07g0564600
GO:0019438 P aromatic compound biosynthetic process 11 2787 47 23155 0.043 0.54 // Os04g0661600 // Os07g0622200 // Os02g0524600 // Os01g0259600 // Os02g0187800 // Os03g0264400 // Os08g0484500 // Os10g0523700 // Os11g0116300 // Os03g0254800 // Os09g0539100
GO:0006518 P peptide metabolic process 6 2787 19 23155 0.045 0.57 // Os12g0263000 // Os05g0129000 // Os06g0273800 // Os02g0813500 // Os04g0446300 // Os06g0102300
GO:0042401 P cellular biogenic amine biosynthetic process 6 2787 19 23155 0.045 0.57 // Os03g0710800 // Os08g0424500 // Os04g0466600 // Os07g0689600 // Os03g0264400 // Os04g0498600
GO:0006541 P glutamine metabolic process 5 2787 14 23155 0.046 0.57 // Os04g0659100 // Os02g0708100 // Os05g0517500 // Os02g0735200 // Os06g0265000
GO:0055085 P transmembrane transport 33 2787 195 23155 0.047 0.59 // Os02g0496900 // Os08g0478200 // Os10g0539900 // Os01g0685800 // Os01g0659200 // Os06g0662000 // Os01g0587000 // Os10g0320400 // Os10g0184300 // Os11g0169900 // Os09g0322000 // Os08g0562800 // Os05g0553000 // Os02g0178400 // Os05g0579000 // Os12g0168900 // Os01g0610100 // Os07g0559700 // Os04g0643100 // Os06g0568200 // Os04g06606…
GO:0032787 P monocarboxylic acid metabolic process 30 2787 175 23155 0.05 0.62 // Os03g0438100 // Os06g0103500 // Os03g0776000 // Os06g0133900 // Os07g0689600 // Os05g0150800 // Os11g0707600 // Os05g0568000 // Os09g0364900 // Os01g0134500 // Os08g0549300 // Os03g0352800 // Os03g0618300 // Os01g0348600 // Os09g0539800 // Os02g0274100 // Os12g0534200 // Os10g0363300 // Os07g0222800 // Os03g0819100 …
GO:0006575 P cellular amino acid derivative metabolic process 20 2787 107 23155 0.052 0.64 // Os03g0710800 // Os02g0626400 // Os08g0424500 // Os04g0466600 // Os03g0851800 // Os06g0112200 // Os03g0152400 // Os08g0135900 // Os02g0524600 // Os06g0656500 // Os04g0518100 // Os05g0129000 // Os07g0689600 // Os02g0187800 // Os03g0264400 // Os01g0172400 // Os04g0498600 // Os11g0116300 // Os12g0263000 // O…
GO:0030244 P cellulose biosynthetic process 8 2787 31 23155 0.052 0.64 // Os08g0160500 // Os07g0424400 // Os10g0341700 // Os07g0208500 // Os05g0176100 // Os04g0660400 // Os03g0599800 // Os01g0232800
GO:0044264 P cellular polysaccharide metabolic process 18 2787 94 23155 0.053 0.65 // Os05g0405000 // Os07g0208500 // Os08g0160500 // Os05g0561500 // Os07g0424400 // Os04g0660400 // Os01g0232800 // Os02g0744700 // Os04g0624600 // Os06g0696600 // Os08g0237000 // Os03g0119500 // Os10g0341700 // Os06g0112800 // Os10g0498600 // Os03g0128100 // Os03g0599800 // Os05g0176100
GO:0009084 P glutamine family amino acid biosynthetic process 6 2787 20 23155 0.054 0.65 // Os12g0235800 // Os05g0455500 // Os04g0659100 // Os07g0658400 // Os02g0735200 // Os03g0279400
GO:0032312 P regulation of ARF GTPase activity 5 2787 15 23155 0.056 0.68 // Os02g0198300 // Os03g0278400 // Os07g0563800 // Os03g0854100 // Os01g0813900
GO:0006351 P transcription, DNA-dependent 113 2787 799 23155 0.059 0.71 // Os02g0553600 // Os08g0129200 // Os02g0586400 // Os03g0815800 // Os03g0183300 // Os01g0923700 // Os01g0710000 // Os02g0806400 // Os09g0306400 // Os10g0362300 // Os01g0924400 // Os07g0463100 // Os02g0597800 // Os03g0680800 // Os08g0155700 // Os07g0615200 // Os08g0544800 // Os08g0564800 // Os06g0194000 // Os04g0546800 // Os12…
GO:0051336 P regulation of hydrolase activity 9 2787 38 23155 0.06 0.72 // Os05g0418000 // Os03g0854100 // Os02g0198300 // Os01g0813900 // Os03g0278400 // Os07g0563800 // Os08g0518100 // Os02g0602300 // Os05g0304400
GO:0032774 P RNA biosynthetic process 113 2787 801 23155 0.062 0.74 // Os02g0553600 // Os08g0129200 // Os02g0586400 // Os03g0815800 // Os03g0183300 // Os01g0923700 // Os01g0710000 // Os02g0806400 // Os09g0306400 // Os10g0362300 // Os01g0924400 // Os07g0463100 // Os02g0597800 // Os03g0680800 // Os08g0155700 // Os07g0615200 // Os08g0544800 // Os08g0564800 // Os06g0194000 // Os04g0546800 // Os12g057…
GO:0006073 P cellular glucan metabolic process 17 2787 90 23155 0.064 0.76 // Os05g0405000 // Os07g0208500 // Os08g0160500 // Os07g0424400 // Os04g0660400 // Os01g0232800 // Os02g0744700 // Os04g0624600 // Os06g0696600 // Os08g0237000 // Os03g0119500 // Os10g0341700 // Os06g0112800 // Os10g0498600 // Os03g0128100 // Os03g0599800 // Os05g0176100
GO:0016311 P dephosphorylation 18 2787 97 23155 0.066 0.78 // Os01g0583100 // Os03g0821300 // Os03g0268000 // Os05g0144400 // Os01g0691700 // Os06g0717800 // Os02g0217600 // Os12g0617900 // Os04g0659500 // Os01g0390900 // Os03g0292100 // Os06g0152000 // Os01g0349400 // Os02g0820000 // Os03g0805300 // Os05g0587100 // Os02g0602300 // Os12g0407500
GO:0051170 P nuclear import 5 2787 16 23155 0.067 0.78 // Os03g0858100 // Os01g0253300 // Os05g0155500 // Os12g0568800 // Os05g0353400
GO:0006606 P protein import into nucleus 5 2787 16 23155 0.067 0.78 // Os03g0858100 // Os01g0253300 // Os05g0155500 // Os12g0568800 // Os05g0353400
GO:0034504 P protein localization in nucleus 5 2787 16 23155 0.067 0.78 // Os03g0858100 // Os01g0253300 // Os05g0155500 // Os12g0568800 // Os05g0353400
GO:0009734 P auxin mediated signaling pathway 14 2787 71 23155 0.069 0.79 // Os01g0675700 // Os10g0510500 // Os01g0856500 // Os06g0335500 // Os11g0671000 // Os01g0178500 // Os05g0178600 // Os06g0233400 // Os03g0742900 // Os05g0559400 // Os02g0164900 // Os06g0685700 // Os01g0231000 // Os02g0817600
GO:0006790 P sulfur metabolic process 12 2787 58 23155 0.069 0.79 // Os04g0669800 // Os06g0112200 // Os03g0747800 // Os05g0129000 // Os12g0624000 // Os01g0978100 // Os03g0815200 // Os12g0625000 // Os01g0720700 // Os02g0813500 // Os11g0484000 // Os12g0263000
GO:0051188 P cofactor biosynthetic process 17 2787 91 23155 0.069 0.8 // Os04g0610800 // Os02g0744900 // Os04g0661600 // Os06g0704600 // Os03g0851800 // Os10g0502400 // Os05g0129000 // Os11g0181500 // Os09g0533100 // Os01g0259600 // Os05g0150800 // Os03g0837300 // Os01g0662600 // Os09g0446800 // Os07g0167100 // Os12g0263000 // Os08g0532200
GO:0044272 P sulfur compound biosynthetic process 10 2787 46 23155 0.073 0.84 // Os04g0669800 // Os06g0112200 // Os03g0747800 // Os05g0129000 // Os12g0624000 // Os01g0978100 // Os12g0625000 // Os01g0720700 // Os11g0484000 // Os12g0263000
GO:0006325 P chromatin organization 28 2787 169 23155 0.076 0.86 // Os03g0783000 // Os01g0708000 // Os09g0553100 // Os05g0490700 // Os12g0613300 // Os06g0218100 // Os01g0152900 // Os03g0119900 // Os06g0583400 // Os01g0502900 // Os01g0710000 // Os05g0461400 // Os06g0130800 // Os09g0402100 // Os07g0545400 // Os04g0550400 // Os05g0462700 // Os12g0438000 // Os09g0433600 // Os05g0574300 // Os05g053970…
GO:0009651 P response to salt stress 5 2787 17 23155 0.08 0.9 // Os01g0104100 // Os02g0795300 // Os03g0737000 // Os07g0635900 // Os05g0135700
GO:0009966 P regulation of signal transduction 10 2787 47 23155 0.08 0.91 // Os07g0632800 // Os03g0854100 // Os02g0198300 // Os01g0813900 // Os03g0278400 // Os03g0246800 // Os07g0563800 // Os08g0518100 // Os02g0602300 // Os03g0666100
GO:0010646 P regulation of cell communication 10 2787 47 23155 0.08 0.91 // Os07g0632800 // Os03g0854100 // Os02g0198300 // Os01g0813900 // Os03g0278400 // Os03g0246800 // Os07g0563800 // Os08g0518100 // Os02g0602300 // Os03g0666100
GO:0006352 P transcription initiation 9 2787 41 23155 0.083 0.93 // Os05g0292200 // Os01g0680400 // Os01g0772200 // Os03g0657000 // Os05g0107700 // Os05g0347000 // Os01g0510800 // Os08g0343300 // Os09g0431500
GO:0009072 P aromatic amino acid family metabolic process 11 2787 54 23155 0.085 0.95 // Os03g0710800 // Os02g0626400 // Os02g0196800 // Os07g0622200 // Os08g0135900 // Os08g0484500 // Os04g0518100 // Os10g0523700 // Os03g0264400 // Os03g0254800 // Os09g0539100
GO:0051716 P cellular response to stimulus 38 2787 245 23155 0.088 0.98 // Os02g0179300 // Os10g0510500 // Os08g0549100 // Os11g0671000 // Os03g0390200 // Os06g0685700 // Os06g0233400 // Os03g0742900 // Os01g0675700 // Os02g0164900 // Os01g0856500 // Os03g0856200 // Os07g0694700 // Os06g0335500 // Os04g0397100 // Os05g0376300 // Os05g0178600 // Os01g0192000 // Os07g0615200 // Os03g0197400 // Os01…
GO:0006470 P protein amino acid dephosphorylation 16 2787 88 23155 0.089 0.99 // Os01g0583100 // Os03g0821300 // Os03g0268000 // Os05g0144400 // Os01g0691700 // Os06g0717800 // Os02g0217600 // Os12g0617900 // Os04g0659500 // Os01g0390900 // Os03g0292100 // Os06g0152000 // Os01g0349400 // Os02g0820000 // Os03g0805300 // Os05g0587100
GO:0006511 P ubiquitin-dependent protein catabolic process 24 2787 144 23155 0.09 0.99 // Os02g0179300 // Os01g0771200 // Os05g0159000 // Os09g0252800 // Os05g0187000 // Os02g0181800 // Os06g0184300 // Os02g0182500 // Os05g0149600 // Os03g0786800 // Os05g0425700 // Os06g0643100 // Os11g0456300 // Os02g0822200 // Os06g0264300 // Os02g0101600 // Os03g0165600 // Os01g0369000 // Os02g0101700 // Os09g…
GO:0009698 P phenylpropanoid metabolic process 7 2787 51 23155 0.43 1 // Os03g0152400 // Os06g0656500 // Os02g0524600 // Os04g0518100 // Os02g0187800 // Os11g0116300 // Os02g0626400
GO:0000003 P reproduction 18 2787 202 23155 0.91 1 // Os10g0555900 // Os02g0621600 // Os09g0103600 // Os01g0710000 // Os07g0615200 // Os03g0254700 // Os03g0395900 // Os06g0603000 // Os02g0524600 // Os01g0203800 // Os03g0122600 // Os03g0224200 // Os09g0123200 // Os08g0162100 // Os07g0114400 // Os03g0843500 // Os01g0383700 // Os12g0287200
GO:0000160 P two-component signal transduction system (phosphorelay) 10 2787 56 23155 0.17 1 // Os08g0557700 // Os03g0224200 // Os02g0586400 // Os02g0557800 // Os02g0820900 // Os10g0362300 // Os01g0923700 // Os12g0101800 // Os03g0823700 // Os03g0284100
GO:0033013 P tetrapyrrole metabolic process 7 2787 31 23155 0.11 1 // Os04g0610800 // Os02g0744900 // Os06g0603000 // Os02g0168800 // Os10g0502400 // Os06g0704600 // Os08g0532200
GO:0006281 P DNA repair 8 2787 114 23155 0.96 1 // Os02g0179300 // Os06g0264300 // Os05g0579100 // Os03g0856200 // Os04g0397100 // Os05g0376300 // Os05g0170800 // Os02g0625000
GO:0008361 P regulation of cell size 6 2787 30 23155 0.18 1 // Os02g0521300 // Os01g0708400 // Os11g0629400 // Os03g0417800 // Os01g0232800 // Os01g0575500
GO:0009607 P response to biotic stimulus 7 2787 61 23155 0.61 1 // Os03g0300400 // Os03g0353400 // Os05g0112000 // Os07g0615200 // Os07g0661400 // Os08g0374000 // Os03g0848600
GO:0006576 P cellular biogenic amine metabolic process 8 2787 42 23155 0.16 1 // Os03g0710800 // Os08g0424500 // Os04g0466600 // Os08g0135900 // Os07g0689600 // Os03g0264400 // Os01g0172400 // Os04g0498600
GO:0032318 P regulation of Ras GTPase activity 6 2787 31 23155 0.2 1 // Os08g0518100 // Os02g0198300 // Os01g0813900 // Os03g0278400 // Os07g0563800 // Os03g0854100
GO:0042254 P ribosome biogenesis 9 2787 49 23155 0.17 1 // Os08g0326400 // Os02g0821800 // Os08g0130500 // Os04g0658600 // Os11g0579800 // Os01g0549400 // Os03g0241200 // Os01g0911100 // Os09g0507800
GO:0006629 P lipid metabolic process 59 2787 516 23155 0.67 1 // Os01g0214800 // Os03g0438100 // Os05g0568000 // Os05g0561500 // Os06g0103500 // Os05g0405000 // Os01g0150000 // Os08g0503200 // Os09g0444200 // Os09g0539800 // Os03g0261100 // Os02g0653900 // Os12g0534200 // Os07g0546000 // Os01g0936200 // Os03g0192700 // Os06g0574100 // Os08g0450800 // Os07g0546100 // Os01g0703400 // Os11g0707600 /…
GO:0043412 P macromolecule modification 187 2787 1542 23155 0.47 1 // Os06g0506600 // Os04g0602800 // Os06g0193000 // Os06g0717800 // Os03g0390200 // Os04g0584600 // Os11g0171500 // Os01g0349400 // Os06g0547900 // Os12g0617900 // Os03g0577500 // Os06g0127300 // Os07g0572000 // Os03g0592500 // Os01g0367700 // Os03g0838100 // Os03g0234200 // Os05g0135800 // Os02g0116700 // Os12g0605400 // Os10g0362…
GO:0043413 P macromolecule glycosylation 7 2787 43 23155 0.29 1 // Os07g0209000 // Os12g0151500 // Os02g0664200 // Os03g0577500 // Os02g0832800 // Os02g0164300 // Os06g0176200
GO:0044042 P glucan metabolic process 18 2787 106 23155 0.11 1 // Os05g0405000 // Os07g0208500 // Os08g0160500 // Os10g0498600 // Os07g0424400 // Os04g0660400 // Os01g0232800 // Os02g0744700 // Os04g0624600 // Os06g0696600 // Os08g0237000 // Os03g0119500 // Os10g0341700 // Os06g0112800 // Os03g0736300 // Os03g0128100 // Os03g0599800 // Os05g0176100
GO:0016071 P mRNA metabolic process 9 2787 42 23155 0.092 1 // Os01g0256900 // Os02g0759800 // Os01g0549400 // Os08g0127700 // Os06g0106100 // Os01g0911100 // Os10g0498600 // Os11g0682300 // Os02g0827300
GO:0016072 P rRNA metabolic process 5 2787 28 23155 0.28 1 // Os04g0658600 // Os11g0579800 // Os02g0821800 // Os01g0549400 // Os01g0911100
GO:0010556 P regulation of macromolecule biosynthetic process 148 2787 1261 23155 0.63 1 // Os02g0553600 // Os08g0129200 // Os03g0722100 // Os03g0815800 // Os03g0183300 // Os12g0160400 // Os01g0923700 // Os01g0925400 // Os01g0710000 // Os02g0806400 // Os07g0615800 // Os09g0306400 // Os10g0362300 // Os01g0924400 // Os02g0586400 // Os08g0562200 // Os02g0597800 // Os01g0946200 // Os01g0871200 // Os0…
GO:0046578 P regulation of Ras protein signal transduction 8 2787 37 23155 0.1 1 // Os03g0854100 // Os02g0198300 // Os01g0813900 // Os03g0278400 // Os03g0246800 // Os07g0563800 // Os08g0518100 // Os03g0666100
GO:0009416 P response to light stimulus 11 2787 73 23155 0.29 1 // Os05g0405000 // Os06g0603000 // Os03g0197400 // Os03g0353400 // Os09g0306700 // Os03g0309200 // Os12g0117400 // Os02g0594700 // Os02g0524600 // Os07g0114400 // Os07g0661400
GO:0009653 P anatomical structure morphogenesis 8 2787 58 23155 0.42 1 // Os01g0708400 // Os11g0629400 // Os01g0924400 // Os06g0218100 // Os03g0417800 // Os01g0232800 // Os08g0162100 // Os03g0254700
GO:0015674 P di-, tri-valent inorganic cation transport 7 2787 38 23155 0.2 1 // Os03g0281600 // Os12g0586600 // Os12g0106000 // Os01g0847700 // Os07g0689600 // Os02g0530100 // Os08g0205400
GO:0043687 P post-translational protein modification 159 2787 1365 23155 0.67 1 // Os06g0506600 // Os04g0602800 // Os06g0193000 // Os06g0717800 // Os03g0390200 // Os04g0584600 // Os11g0171500 // Os01g0349400 // Os06g0547900 // Os12g0617900 // Os06g0127300 // Os07g0572000 // Os03g0592500 // Os01g0367700 // Os03g0838100 // Os01g0839700 // Os05g0135800 // Os02g0116700 // Os12g0605400 // Os10g0362300…
GO:0006974 P response to DNA damage stimulus 9 2787 116 23155 0.93 1 // Os03g0710800 // Os02g0179300 // Os06g0264300 // Os05g0579100 // Os03g0856200 // Os04g0397100 // Os05g0376300 // Os05g0170800 // Os02g0625000
GO:0044255 P cellular lipid metabolic process 35 2787 279 23155 0.44 1 // Os03g0438100 // Os05g0561500 // Os06g0103500 // Os09g0539800 // Os03g0261100 // Os12g0534200 // Os07g0546000 // Os03g0192700 // Os08g0450800 // Os07g0546100 // Os01g0703400 // Os11g0707600 // Os05g0568000 // Os09g0364900 // Os01g0134500 // Os08g0549300 // Os03g0283600 // Os07g0580900 // Os02g0822500 // Os03g0297400 // Os03g…
GO:0006979 P response to oxidative stress 20 2787 178 23155 0.65 1 // Os04g0688100 // Os05g0499400 // Os06g0727200 // Os03g0285700 // Os02g0664000 // Os07g0694700 // Os12g0514100 // Os05g0134400 // Os02g0115700 // Os01g0327400 // Os03g0358100 // Os07g0583000 // Os04g0556300 // Os04g0434800 // Os08g0549100 // Os12g0178100 // Os07g0677200 // Os02g0684400 // Os02g0329300 // Os01g0294700
GO:0006333 P chromatin assembly or disassembly 21 2787 124 23155 0.096 1 // Os03g0279200 // Os06g0149400 // Os10g0539500 // Os01g0708000 // Os09g0553100 // Os05g0462700 // Os09g0433600 // Os01g0152900 // Os07g0545400 // Os01g0152700 // Os03g0799000 // Os12g0613300 // Os02g0576700 // Os05g0461400 // Os06g0130800 // Os09g0402100 // Os03g0119900 // Os12g0438000 // Os01g0502900 // Os05g0574300 // Os0…
GO:0045449 P regulation of transcription 145 2787 1237 23155 0.64 1 // Os02g0553600 // Os08g0129200 // Os03g0722100 // Os03g0815800 // Os03g0183300 // Os12g0160400 // Os01g0923700 // Os01g0925400 // Os01g0710000 // Os02g0806400 // Os07g0615800 // Os09g0306400 // Os10g0362300 // Os01g0924400 // Os02g0586400 // Os08g0562200 // Os02g0597800 // Os01g0946200 // Os01g0871200 // Os03g0680800 // Os08g016…
GO:0008219 P cell death 8 2787 314 23155 1 1 // Os01g0831200 // Os02g0742200 // Os02g0834000 // Os04g0397000 // Os07g0196900 // Os02g0125300 // Os03g0848600 // Os08g0159500
GO:0051301 P cell division 5 2787 82 23155 0.96 1 // Os01g0377500 // Os01g0575500 // Os06g0218100 // Os06g0725900 // Os11g0157100
GO:0009070 P serine family amino acid biosynthetic process 6 2787 26 23155 0.12 1 // Os04g0650800 // Os03g0747800 // Os01g0978100 // Os12g0625000 // Os01g0720700 // Os03g0157900
GO:0006486 P protein amino acid glycosylation 7 2787 43 23155 0.29 1 // Os07g0209000 // Os12g0151500 // Os02g0664200 // Os03g0577500 // Os02g0832800 // Os02g0164300 // Os06g0176200
GO:0007275 P multicellular organismal development 23 2787 233 23155 0.85 1 // Os03g0783000 // Os06g0603000 // Os01g0588900 // Os06g0218100 // Os08g0162100 // Os07g0114400 // Os01g0383700 // Os12g0147800 // Os01g0710000 // Os02g0524600 // Os01g0192000 // Os07g0615200 // Os09g0123200 // Os03g0197400 // Os03g0254700 // Os01g0708400 // Os08g0544800 // Os03g0224200 // Os01g0150200 // Os02g0621600 // O…
GO:0009733 P response to auxin stimulus 15 2787 89 23155 0.15 1 // Os01g0675700 // Os10g0510500 // Os01g0856500 // Os03g0254700 // Os06g0335500 // Os11g0671000 // Os01g0178500 // Os05g0178600 // Os06g0233400 // Os03g0742900 // Os05g0559400 // Os02g0164900 // Os06g0685700 // Os01g0231000 // Os02g0817600
GO:0006468 P protein amino acid phosphorylation 104 2787 1126 23155 1 1 // Os04g0602800 // Os03g0390200 // Os04g0584600 // Os11g0171500 // Os06g0547900 // Os06g0127300 // Os07g0572000 // Os01g0367700 // Os03g0838100 // Os05g0135800 // Os02g0116700 // Os10g0362300 // Os11g0134300 // Os10g0516200 // Os03g0638800 // Os02g0743500 // Os01g0772600 // Os03g0839900 // Os06g0334400 // Os01g0186700 // Os07…
GO:0019219 P regulation of nucleobase, nucleoside, nucleotide and nucleic acid metabolic process 146 2787 1243 23155 0.63 1 // Os02g0553600 // Os08g0129200 // Os03g0722100 // Os03g0815800 // Os03g0183300 // Os12g0160400 // Os01g0923700 // Os01g0925400 // Os01g0710000 // Os02g0806400 // Os07g0615800 // Os09g0306400 // Os10g0362300 // Os01g0924400 // Os02g0586400 // Os08g0562200 // Os02g0597800 // …
GO:0006464 P protein modification process 187 2787 1495 23155 0.32 1 // Os06g0506600 // Os04g0602800 // Os06g0193000 // Os06g0717800 // Os03g0390200 // Os04g0584600 // Os11g0171500 // Os01g0349400 // Os06g0547900 // Os12g0617900 // Os03g0577500 // Os06g0127300 // Os07g0572000 // Os03g0592500 // Os01g0367700 // Os03g0838100 // Os03g0234200 // Os05g0135800 // Os02g0116700 // Os12g0605400 // Os10g03…
GO:0051276 P chromosome organization 28 2787 183 23155 0.14 1 // Os03g0783000 // Os01g0708000 // Os09g0553100 // Os05g0490700 // Os12g0613300 // Os06g0218100 // Os01g0152900 // Os03g0119900 // Os06g0583400 // Os01g0502900 // Os01g0710000 // Os05g0461400 // Os06g0130800 // Os09g0402100 // Os07g0545400 // Os04g0550400 // Os05g0462700 // Os12g0438000 // Os09g0433600 // Os05g0574300 // Os05g0539700 /…
GO:0006796 P phosphate metabolic process 160 2787 1327 23155 0.5 1 // Os05g0405000 // Os05g0114000 // Os04g0602800 // Os06g0717800 // Os03g0390200 // Os01g0685800 // Os04g0584600 // Os11g0171500 // Os01g0349400 // Os02g0704900 // Os06g0547900 // Os06g0127300 // Os07g0572000 // Os01g0367700 // Os03g0838100 // Os02g0831800 // Os04g0647800 // Os05g0135800 // Os02g0116700 // Os10g0362300 // Os11g0134…
GO:0006418 P tRNA aminoacylation for protein translation 5 2787 57 23155 0.81 1 // Os04g0398300 // Os09g0294000 // Os01g0372700 // Os06g0508700 // Os03g0143300
GO:0006417 P regulation of translation 7 2787 39 23155 0.22 1 // Os03g0182700 // Os06g0335500 // Os03g0262400 // Os01g0178500 // Os07g0529800 // Os05g0559400 // Os01g0231000
GO:0007166 P cell surface receptor linked signaling pathway 5 2787 26 23155 0.24 1 // Os11g0206700 // Os05g0333200 // Os03g0186500 // Os12g0593000 // Os07g0103100
GO:0042440 P pigment metabolic process 7 2787 30 23155 0.096 1 // Os02g0744900 // Os06g0603000 // Os10g0502400 // Os02g0524600 // Os07g0204900 // Os12g0589100 // Os08g0532200
GO:0009314 P response to radiation 11 2787 77 23155 0.34 1 // Os05g0405000 // Os06g0603000 // Os03g0197400 // Os03g0353400 // Os09g0306700 // Os03g0309200 // Os12g0117400 // Os02g0594700 // Os02g0524600 // Os07g0114400 // Os07g0661400
GO:0051056 P regulation of small GTPase mediated signal transduction 8 2787 37 23155 0.1 1 // Os03g0854100 // Os02g0198300 // Os01g0813900 // Os03g0278400 // Os03g0246800 // Os07g0563800 // Os08g0518100 // Os03g0666100
GO:0010038 P response to metal ion 5 2787 26 23155 0.24 1 // Os02g0465900 // Os01g0686800 // Os06g0102300 // Os01g0260700 // Os02g0684400
GO:0051707 P response to other organism 5 2787 45 23155 0.63 1 // Os03g0848600 // Os07g0661400 // Os03g0353400 // Os05g0112000 // Os07g0615200
GO:0051704 P multi-organism process 7 2787 118 23155 0.98 1 // Os03g0353400 // Os05g0112000 // Os08g0192800 // Os07g0615200 // Os07g0661400 // Os11g0533500 // Os03g0848600
GO:0009605 P response to external stimulus 5 2787 40 23155 0.54 1 // Os03g0309200 // Os03g0197400 // Os02g0524600 // Os03g0224200 // Os03g0402800
GO:0016567 P protein ubiquitination 6 2787 75 23155 0.88 1 // Os03g0427900 // Os05g0112000 // Os01g0823900 // Os05g0439400 // Os03g0275900 // Os12g0570000
GO:0016568 P chromatin modification 7 2787 49 23155 0.4 1 // Os03g0783000 // Os04g0550400 // Os01g0710000 // Os05g0490700 // Os11g0602200 // Os06g0218100 // Os06g0583400
GO:0006807 P nitrogen compound metabolic process 341 2787 2801 23155 0.43 1 // Os02g0553600 // Os12g0139500 // Os02g0168800 // Os12g0586600 // Os07g0492000 // Os03g0722100 // Os06g0603000 // Os03g0815800 // Os02g0820900 // Os01g0588900 // Os03g0183300 // Os07g0167100 // Os06g0662000 // Os11g0602200 // Os03g0279400 // Os06g0211200 // Os02g0626400 // Os02g0510200 // Os08g0468100 // Os06g0194000 // …
GO:0034660 P ncRNA metabolic process 11 2787 134 23155 0.92 1 // Os01g0372700 // Os11g0579800 // Os02g0821800 // Os04g0658600 // Os03g0231800 // Os04g0398300 // Os03g0143300 // Os01g0911100 // Os01g0549400 // Os09g0294000 // Os06g0508700
GO:0006364 P rRNA processing 5 2787 28 23155 0.28 1 // Os04g0658600 // Os11g0579800 // Os02g0821800 // Os01g0549400 // Os01g0911100
GO:0007186 P G-protein coupled receptor protein signaling pathway 5 2787 24 23155 0.2 1 // Os11g0206700 // Os05g0333200 // Os03g0186500 // Os12g0593000 // Os07g0103100
GO:0070085 P glycosylation 7 2787 43 23155 0.29 1 // Os07g0209000 // Os12g0151500 // Os02g0664200 // Os03g0577500 // Os02g0832800 // Os02g0164300 // Os06g0176200
GO:0050790 P regulation of catalytic activity 14 2787 109 23155 0.45 1 // Os03g0710800 // Os05g0418000 // Os03g0854100 // Os02g0198300 // Os03g0761500 // Os05g0432700 // Os01g0813900 // Os03g0278400 // Os07g0563800 // Os08g0518100 // Os02g0602300 // Os05g0304400 // Os12g0166700 // Os05g0310500
GO:0009889 P regulation of biosynthetic process 148 2787 1261 23155 0.63 1 // Os02g0553600 // Os08g0129200 // Os03g0722100 // Os03g0815800 // Os03g0183300 // Os12g0160400 // Os01g0923700 // Os01g0925400 // Os01g0710000 // Os02g0806400 // Os07g0615800 // Os09g0306400 // Os10g0362300 // Os01g0924400 // Os02g0586400 // Os08g0562200 // Os02g0597800 // Os01g0946200 // Os01g0871200 // Os03g0262400 // O…
GO:0046148 P pigment biosynthetic process 6 2787 24 23155 0.096 1 // Os02g0744900 // Os10g0502400 // Os02g0524600 // Os07g0204900 // Os12g0589100 // Os08g0532200
GO:0046395 P carboxylic acid catabolic process 5 2787 29 23155 0.3 1 // Os04g0518100 // Os04g0623800 // Os02g0626400 // Os02g0274100 // Os06g0103500
GO:0009116 P nucleoside metabolic process 7 2787 42 23155 0.27 1 // Os07g0492000 // Os09g0442600 // Os06g0112200 // Os09g0533100 // Os12g0589100 // Os08g0457600 // Os10g0563700
GO:0006633 P fatty acid biosynthetic process 14 2787 92 23155 0.25 1 // Os03g0438100 // Os03g0819100 // Os03g0297400 // Os05g0568000 // Os09g0539800 // Os12g0534200 // Os09g0364900 // Os03g0352800 // Os01g0134500 // Os08g0549300 // Os10g0363300 // Os07g0222800 // Os06g0596300 // Os11g0707600
GO:0006631 P fatty acid metabolic process 18 2787 104 23155 0.1 1 // Os03g0438100 // Os03g0819100 // Os03g0297400 // Os06g0103500 // Os10g0363300 // Os05g0568000 // Os01g0348600 // Os09g0539800 // Os12g0534200 // Os09g0364900 // Os02g0274100 // Os03g0352800 // Os01g0134500 // Os08g0549300 // Os01g0919900 // Os07g0222800 // Os06g0596300 // Os11g0707600
GO:0006730 P one-carbon metabolic process 5 2787 40 23155 0.54 1 // Os03g0824200 // Os01g0267100 // Os06g0218100 // Os11g0455500 // Os05g0135700
GO:0019953 P sexual reproduction 5 2787 28 23155 0.28 1 // Os10g0555900 // Os09g0103600 // Os03g0843500 // Os03g0395900 // Os01g0203800
GO:0007047 P cellular cell wall organization 6 2787 146 23155 1 1 // Os10g0555900 // Os08g0160500 // Os07g0424400 // Os07g0208500 // Os05g0176100 // Os03g0736300
GO:0070882 P cellular cell wall organization or biogenesis 6 2787 217 23155 1 1 // Os10g0555900 // Os08g0160500 // Os07g0424400 // Os07g0208500 // Os05g0176100 // Os03g0736300
GO:0007049 P cell cycle 8 2787 109 23155 0.94 1 // Os03g0710800 // Os11g0157100 // Os06g0725900 // Os01g0377500 // Os01g0575500 // Os03g0197400 // Os11g0533500 // Os11g0473100
GO:0009057 P macromolecule catabolic process 81 2787 880 23155 0.99 1 // Os05g0149600 // Os06g0151900 // Os04g0682000 // Os01g0771200 // Os02g0179300 // Os01g0276700 // Os02g0325100 // Os05g0159000 // Os05g0574400 // Os06g0247500 // Os01g0549400 // Os04g0119400 // Os11g0456300 // Os02g0182500 // Os09g0494200 // Os07g0512200 // Os09g0252800 // Os05g0187000 // Os03g0776000 // Os06g0607800 // Os03g0…
GO:0048608 P reproductive structure development 12 2787 110 23155 0.67 1 // Os02g0621600 // Os06g0603000 // Os07g0615200 // Os01g0710000 // Os02g0524600 // Os03g0122600 // Os03g0224200 // Os09g0123200 // Os08g0162100 // Os07g0114400 // Os03g0254700 // Os01g0383700
GO:0048731 P system development 6 2787 75 23155 0.88 1 // Os01g0708400 // Os01g0588900 // Os01g0192000 // Os06g0218100 // Os08g0162100 // Os03g0254700
GO:0009081 P branched chain family amino acid metabolic process 6 2787 25 23155 0.11 1 // Os08g0559600 // Os03g0655700 // Os02g0510200 // Os05g0573700 // Os02g0562700 // Os12g0138900
GO:0048856 P anatomical structure development 21 2787 172 23155 0.51 1 // Os02g0621600 // Os06g0603000 // Os07g0615200 // Os01g0708400 // Os01g0575500 // Os01g0710000 // Os11g0629400 // Os01g0924400 // Os01g0588900 // Os03g0122600 // Os01g0192000 // Os06g0218100 // Os03g0417800 // Os01g0232800 // Os03g0224200 // Os09g0123200 // Os08g0162100 // Os07g0114400 // Os02g0524600 // Os03g0254700 // Os01g…
GO:0030243 P cellulose metabolic process 9 2787 47 23155 0.14 1 // Os08g0160500 // Os07g0424400 // Os04g0660400 // Os07g0208500 // Os05g0176100 // Os03g0736300 // Os01g0232800 // Os03g0599800 // Os10g0341700
GO:0009108 P coenzyme biosynthetic process 10 2787 55 23155 0.16 1 // Os04g0661600 // Os03g0851800 // Os05g0129000 // Os09g0533100 // Os01g0259600 // Os05g0150800 // Os03g0837300 // Os09g0446800 // Os07g0167100 // Os12g0263000
GO:0009100 P glycoprotein metabolic process 7 2787 43 23155 0.29 1 // Os07g0209000 // Os12g0151500 // Os02g0664200 // Os03g0577500 // Os02g0832800 // Os02g0164300 // Os06g0176200
GO:0009101 P glycoprotein biosynthetic process 7 2787 43 23155 0.29 1 // Os07g0209000 // Os12g0151500 // Os02g0664200 // Os03g0577500 // Os02g0832800 // Os02g0164300 // Os06g0176200
GO:0006793 P phosphorus metabolic process 160 2787 1327 23155 0.5 1 // Os05g0405000 // Os05g0114000 // Os04g0602800 // Os06g0717800 // Os03g0390200 // Os01g0685800 // Os04g0584600 // Os11g0171500 // Os01g0349400 // Os02g0704900 // Os06g0547900 // Os06g0127300 // Os07g0572000 // Os01g0367700 // Os03g0838100 // Os02g0831800 // Os04g0647800 // Os05g0135800 // Os02g0116700 // Os10g0362300 // Os11g013…
GO:0022414 P reproductive process 17 2787 184 23155 0.88 1 // Os02g0621600 // Os09g0103600 // Os01g0710000 // Os07g0615200 // Os03g0254700 // Os03g0395900 // Os06g0603000 // Os02g0524600 // Os01g0203800 // Os03g0122600 // Os03g0224200 // Os09g0123200 // Os08g0162100 // Os07g0114400 // Os03g0843500 // Os01g0383700 // Os12g0287200
GO:0007265 P Ras protein signal transduction 8 2787 37 23155 0.1 1 // Os03g0854100 // Os02g0198300 // Os01g0813900 // Os03g0278400 // Os03g0246800 // Os07g0563800 // Os08g0518100 // Os03g0666100
GO:0008610 P lipid biosynthetic process 30 2787 191 23155 0.11 1 // Os05g0405000 // Os03g0438100 // Os05g0561500 // Os09g0539800 // Os07g0546000 // Os03g0192700 // Os06g0574100 // Os07g0546100 // Os07g0222800 // Os11g0707600 // Os05g0568000 // Os09g0364900 // Os01g0134500 // Os08g0549300 // Os03g0283600 // Os01g0103600 // Os07g0580900 // Os03g0297400 // Os08g0544900 // Os01g0528800 // Os02g060380…
GO:0006996 P organelle organization 41 2787 302 23155 0.26 1 // Os03g0783000 // Os01g0708000 // Os09g0553100 // Os03g0799000 // Os04g0550400 // Os03g0722600 // Os05g0490700 // Os12g0613300 // Os06g0218100 // Os05g0549000 // Os01g0152900 // Os03g0119900 // Os06g0583400 // Os01g0502900 // Os01g0710000 // Os05g0461400 // Os06g0130800 // Os03g0381200 // Os09g0402100 // Os09g0248300 // Os07g0545400 //…
GO:0005976 P polysaccharide metabolic process 22 2787 161 23155 0.32 1 // Os05g0405000 // Os05g0561500 // Os02g0744700 // Os04g0624600 // Os10g0341700 // Os09g0494200 // Os10g0498600 // Os06g0112800 // Os08g0237000 // Os04g0660400 // Os05g0176100 // Os07g0424400 // Os07g0208500 // Os03g0119500 // Os08g0160500 // Os08g0522500 // Os06g0696600 // Os01g0232800 // Os03g0736300 // Os03g0128100 // Os03g…
GO:0006399 P tRNA metabolic process 6 2787 107 23155 0.99 1 // Os01g0372700 // Os03g0231800 // Os04g0398300 // Os03g0143300 // Os09g0294000 // Os06g0508700
GO:0008299 P isoprenoid biosynthetic process 9 2787 44 23155 0.11 1 // Os03g0731900 // Os08g0544900 // Os07g0204900 // Os07g0546000 // Os02g0603800 // Os01g0703400 // Os07g0546100 // Os06g0142900 // Os07g0580900
GO:0006259 P DNA metabolic process 16 2787 599 23155 1 1 // Os02g0179300 // Os06g0264300 // Os05g0579100 // Os03g0856200 // Os11g0572100 // Os08g0154600 // Os04g0397100 // Os03g0101800 // Os05g0376300 // Os12g0142900 // Os09g0321300 // Os02g0179800 // Os03g0424800 // Os05g0170800 // Os02g0625000 // Os04g0652700
GO:0006396 P RNA processing 25 2787 189 23155 0.36 1 // Os01g0256900 // Os07g0644300 // Os02g0759800 // Os08g0542900 // Os02g0827300 // Os10g0498600 // Os11g0579800 // Os02g0245000 // Os08g0558800 // Os01g0756400 // Os09g0281600 // Os01g0549400 // Os06g0106100 // Os04g0658600 // Os02g0821800 // Os03g0210400 // Os08g0127700 // Os01g0911100 // Os02g0321900 // Os08g0558000 // Os02g0179900 // Os03g02…
GO:0006397 P mRNA processing 7 2787 35 23155 0.16 1 // Os01g0256900 // Os02g0759800 // Os08g0127700 // Os06g0106100 // Os10g0498600 // Os11g0682300 // Os02g0827300
GO:0019222 P regulation of metabolic process 175 2787 1381 23155 0.27 1 // Os02g0553600 // Os06g0506600 // Os08g0129200 // Os03g0722100 // Os06g0193000 // Os03g0815800 // Os03g0183300 // Os12g0160400 // Os01g0923700 // Os01g0925400 // Os01g0710000 // Os12g0562600 // Os07g0615800 // Os09g0306400 // Os10g0362300 // Os01g0924400 // Os02g0586400 // Os08g0562200 // Os05g0460200 // Os01g0658400 // Os01…
GO:0006778 P porphyrin metabolic process 6 2787 29 23155 0.17 1 // Os04g0610800 // Os02g0744900 // Os06g0603000 // Os10g0502400 // Os06g0704600 // Os08g0532200
GO:0006779 P porphyrin biosynthetic process 5 2787 23 23155 0.18 1 // Os04g0610800 // Os02g0744900 // Os08g0532200 // Os06g0704600 // Os10g0502400
GO:0048869 P cellular developmental process 10 2787 83 23155 0.55 1 // Os12g0147800 // Os01g0708400 // Os01g0710000 // Os11g0629400 // Os01g0588900 // Os03g0122600 // Os06g0218100 // Os03g0417800 // Os01g0232800 // Os01g0575500
GO:0032446 P protein modification by small protein conjugation 6 2787 76 23155 0.89 1 // Os03g0427900 // Os05g0112000 // Os01g0823900 // Os05g0439400 // Os03g0275900 // Os12g0570000
GO:0048513 P organ development 6 2787 74 23155 0.87 1 // Os01g0708400 // Os01g0588900 // Os01g0192000 // Os06g0218100 // Os08g0162100 // Os03g0254700
GO:0048519 P negative regulation of biological process 6 2787 50 23155 0.57 1 // Os04g0662900 // Os01g0784800 // Os01g0588900 // Os02g0523500 // Os02g0125300 // Os01g0383700
GO:0034470 P ncRNA processing 6 2787 78 23155 0.9 1 // Os04g0658600 // Os02g0821800 // Os11g0579800 // Os03g0231800 // Os01g0549400 // Os01g0911100
GO:0003006 P reproductive developmental process 13 2787 112 23155 0.59 1 // Os02g0621600 // Os06g0603000 // Os07g0615200 // Os01g0710000 // Os02g0524600 // Os03g0122600 // Os03g0224200 // Os09g0123200 // Os08g0162100 // Os07g0114400 // Os03g0254700 // Os01g0383700 // Os12g0287200
GO:0016054 P organic acid catabolic process 5 2787 29 23155 0.3 1 // Os04g0518100 // Os04g0623800 // Os02g0626400 // Os02g0274100 // Os06g0103500
GO:0033554 P cellular response to stress 13 2787 126 23155 0.74 1 // Os03g0710800 // Os02g0179300 // Os06g0264300 // Os05g0579100 // Os03g0856200 // Os03g0285700 // Os07g0694700 // Os08g0549100 // Os04g0397100 // Os05g0376300 // Os05g0170800 // Os02g0625000 // Os03g0848600
GO:0019637 P organophosphate metabolic process 8 2787 66 23155 0.55 1 // Os02g0822500 // Os04g0647800 // Os03g0261100 // Os03g0192700 // Os01g0172400 // Os03g0283600 // Os08g0450800 // Os03g0731900
GO:0032535 P regulation of cellular component size 6 2787 36 23155 0.29 1 // Os02g0521300 // Os01g0708400 // Os11g0629400 // Os03g0417800 // Os01g0232800 // Os01g0575500
GO:0090066 P regulation of anatomical structure size 6 2787 36 23155 0.29 1 // Os02g0521300 // Os01g0708400 // Os11g0629400 // Os03g0417800 // Os01g0232800 // Os01g0575500
GO:0006812 P cation transport 44 2787 293 23155 0.1 1 // Os06g0178900 // Os03g0281600 // Os12g0586600 // Os08g0478200 // Os01g0685800 // Os01g0659200 // Os06g0662000 // Os01g0587000 // Os09g0440700 // Os01g0645200 // Os10g0184300 // Os08g0205400 // Os02g0775100 // Os11g0169900 // Os05g0553000 // Os12g0149900 // Os12g0641100 // Os06g0644200 // Os07g0191200 // Os02g0530100 // Os12g0168900 // Os01g0…
GO:0006811 P ion transport 52 2787 359 23155 0.12 1 // Os06g0178900 // Os03g0281600 // Os12g0586600 // Os06g0143700 // Os08g0478200 // Os01g0685800 // Os01g0659200 // Os06g0662000 // Os01g0587000 // Os09g0440700 // Os07g0103100 // Os01g0645200 // Os10g0184300 // Os08g0205400 // Os02g0775100 // Os09g0361400 // Os05g0553000 // Os12g0149900 // Os12g0641100 // Os06g0644200 // Os05g0536200 // Os07g019…
GO:0006952 P defense response 14 2787 125 23155 0.64 1 // Os03g0300400 // Os07g0615200 // Os05g0112000 // Os02g0742200 // Os09g0401300 // Os05g0107700 // Os05g0494200 // Os01g0270100 // Os03g0429000 // Os02g0834000 // Os06g0708000 // Os03g0402800 // Os08g0374000 // Os03g0848600
GO:0012501 P programmed cell death 8 2787 304 23155 1 1 // Os01g0831200 // Os02g0742200 // Os02g0834000 // Os04g0397000 // Os07g0196900 // Os02g0125300 // Os03g0848600 // Os08g0159500
GO:0046903 P secretion 5 2787 49 23155 0.7 1 // Os01g0827500 // Os03g0634000 // Os08g0318500 // Os03g0620800 // Os02g0452500
GO:0006355 P regulation of transcription, DNA-dependent 104 2787 758 23155 0.11 1 // Os02g0553600 // Os01g0261200 // Os02g0586400 // Os03g0815800 // Os03g0183300 // Os01g0923700 // Os01g0710000 // Os08g0129200 // Os09g0306400 // Os10g0362300 // Os01g0924400 // Os02g0597800 // Os03g0680800 // Os07g0615200 // Os08g0544800 // Os06g0194000 // Os04g0546800 // Os12g0573200 // Os01g0131600 // Os03g06570…
GO:0006350 P transcription 160 2787 1336 23155 0.54 1 // Os02g0553600 // Os08g0129200 // Os03g0722100 // Os03g0815800 // Os03g0183300 // Os12g0160400 // Os01g0923700 // Os01g0925400 // Os06g0558700 // Os01g0710000 // Os02g0806400 // Os07g0615800 // Os09g0306400 // Os10g0362300 // Os01g0924400 // Os02g0586400 // Os07g0463100 // Os02g0597800 // Os01g0946200 // Os01g0871200 // Os03g0680800 // Os08g0…
GO:0046417 P chorismate metabolic process 7 2787 30 23155 0.096 1 // Os07g0622200 // Os06g0133900 // Os08g0484500 // Os10g0523700 // Os03g0264400 // Os03g0254800 // Os09g0539100
GO:0030154 P cell differentiation 5 2787 62 23155 0.86 1 // Os01g0588900 // Os03g0122600 // Os01g0710000 // Os06g0218100 // Os12g0147800
GO:0006139 P nucleobase, nucleoside, nucleotide and nucleic acid metabolic process 257 2787 2424 23155 0.98 1 // Os02g0553600 // Os12g0586600 // Os07g0492000 // Os03g0722100 // Os03g0815800 // Os01g0685800 // Os04g0398300 // Os03g0183300 // Os07g0167100 // Os06g0662000 // Os11g0602200 // Os04g0652700 // Os02g0761900 // Os06g0194000 // Os01g0925400 // Os01g0966000 // Os06g0558700 // Os09g0434500 /…
GO:0006508 P proteolysis 89 2787 695 23155 0.3 1 // Os04g0448300 // Os04g0650000 // Os01g0558900 // Os07g0512200 // Os05g0187000 // Os06g0665500 // Os06g0184300 // Os01g0290000 // Os06g0186400 // Os05g0592100 // Os09g0396300 // Os02g0182500 // Os05g0149600 // Os08g0556900 // Os07g0516500 // Os02g0709400 // Os05g0425700 // Os02g0794700 // Os02g0761400 // Os06g0264300 // Os12g0597500 // Os05g020790…
GO:0032502 P developmental process 28 2787 258 23155 0.73 1 // Os03g0783000 // Os06g0603000 // Os11g0629400 // Os01g0588900 // Os06g0218100 // Os03g0417800 // Os08g0162100 // Os07g0114400 // Os01g0383700 // Os12g0147800 // Os01g0710000 // Os02g0524600 // Os01g0924400 // Os01g0192000 // Os07g0615200 // Os09g0123200 // Os03g0197400 // Os03g0254700 // Os12g0287200 // Os01g0708400 // Os08g0544800 // …
GO:0016070 P RNA metabolic process 145 2787 1078 23155 0.11 1 // Os02g0553600 // Os08g0129200 // Os02g0586400 // Os03g0815800 // Os04g0398300 // Os03g0183300 // Os05g0289400 // Os01g0923700 // Os06g0558700 // Os01g0710000 // Os02g0806400 // Os09g0306400 // Os10g0362300 // Os01g0924400 // Os06g0106100 // Os07g0463100 // Os02g0597800 // Os03g0680800 // Os08g0155700 // Os07g0615200 // Os08g0544800 /…
GO:0006644 P phospholipid metabolic process 7 2787 60 23155 0.59 1 // Os02g0822500 // Os03g0261100 // Os03g0192700 // Os01g0172400 // Os03g0283600 // Os08g0450800 // Os03g0731900
GO:0032501 P multicellular organismal process 25 2787 248 23155 0.83 1 // Os03g0783000 // Os06g0603000 // Os03g0395900 // Os01g0588900 // Os06g0218100 // Os08g0162100 // Os07g0114400 // Os01g0383700 // Os12g0147800 // Os01g0710000 // Os02g0524600 // Os01g0192000 // Os07g0615200 // Os09g0123200 // Os03g0197400 // Os03g0254700 // Os01g0708400 // Os08g0544800 // Os03g0224200 // Os01g0150200 // Os02g…
GO:0006721 P terpenoid metabolic process 6 2787 61 23155 0.74 1 // Os03g0618300 // Os07g0204900 // Os02g0603800 // Os03g0731900 // Os06g0142900 // Os07g0580900
GO:0006720 P isoprenoid metabolic process 10 2787 79 23155 0.49 1 // Os03g0731900 // Os03g0618300 // Os08g0544900 // Os07g0204900 // Os07g0546000 // Os02g0603800 // Os01g0703400 // Os07g0546100 // Os06g0142900 // Os07g0580900
GO:0006725 P cellular aromatic compound metabolic process 25 2787 167 23155 0.18 1 // Os04g0661600 // Os06g0112200 // Os01g0588900 // Os12g0589100 // Os05g0150800 // Os02g0626400 // Os01g0878800 // Os04g0518100 // Os03g0152400 // Os02g0524600 // Os03g0710800 // Os08g0135900 // Os06g0656500 // Os02g0187800 // Os08g0460600 // Os11g0116300 // Os02g0196800 // Os07g0622200 // Os08g0484500 // Os01g0259…
GO:0051258 P protein polymerization 7 2787 30 23155 0.096 1 // Os03g0780600 // Os05g0156600 // Os11g0247300 // Os03g0661300 // Os06g0671900 // Os03g0219300 // Os07g0574800
GO:0051252 P regulation of RNA metabolic process 105 2787 760 23155 0.1 1 // Os02g0553600 // Os01g0261200 // Os02g0586400 // Os03g0815800 // Os03g0183300 // Os01g0923700 // Os01g0710000 // Os08g0129200 // Os09g0306400 // Os10g0362300 // Os01g0924400 // Os02g0597800 // Os03g0680800 // Os07g0615200 // Os08g0544800 // Os06g0194000 // Os04g0546800 // Os12g0573200 // Os01g0131600 // Os03g0657000 // Os…
GO:0051171 P regulation of nitrogen compound metabolic process 146 2787 1261 23155 0.69 1 // Os02g0553600 // Os08g0129200 // Os03g0722100 // Os03g0815800 // Os03g0183300 // Os12g0160400 // Os01g0923700 // Os01g0925400 // Os01g0710000 // Os02g0806400 // Os07g0615800 // Os09g0306400 // Os10g0362300 // Os01g0924400 // Os02g0586400 // Os08g0562200 // Os02g0597800 // Os01g0946200 // Os01g0871200 // Os…
GO:0009119 P ribonucleoside metabolic process 6 2787 25 23155 0.11 1 // Os07g0492000 // Os09g0442600 // Os06g0112200 // Os09g0533100 // Os08g0457600 // Os10g0563700
GO:0009056 P catabolic process 105 2787 995 23155 0.91 1 // Os02g0121800 // Os04g0652700 // Os06g0103500 // Os02g0179300 // Os03g0261100 // Os01g0534800 // Os04g0119400 // Os07g0512200 // Os02g0626400 // Os05g0187000 // Os08g0366000 // Os03g0298400 // Os05g0402700 // Os06g0184300 // Os02g0803700 // Os01g0905800 // Os04g0394200 // Os02g0182500 // Os05g0149600 // Os05g0425700 // Os08g0434300 // Os0…
GO:0006915 P apoptosis 7 2787 299 23155 1 1 // Os01g0831200 // Os02g0742200 // Os02g0834000 // Os04g0397000 // Os07g0196900 // Os02g0125300 // Os08g0159500
GO:0080090 P regulation of primary metabolic process 172 2787 1326 23155 0.18 1 // Os02g0553600 // Os06g0506600 // Os08g0129200 // Os03g0722100 // Os06g0193000 // Os03g0815800 // Os03g0183300 // Os12g0160400 // Os01g0923700 // Os01g0925400 // Os01g0710000 // Os12g0562600 // Os07g0615800 // Os09g0306400 // Os10g0362300 // Os01g0924400 // Os02g0586400 // Os08g0562200 // Os05g0460200 // Os01g0658400…
GO:0006820 P anion transport 8 2787 48 23155 0.25 1 // Os09g0361400 // Os06g0143700 // Os08g0323700 // Os06g0695800 // Os03g0147400 // Os05g0536200 // Os01g0645200 // Os03g0202200
GO:0006826 P iron ion transport 5 2787 23 23155 0.18 1 // Os01g0847700 // Os07g0689600 // Os02g0530100 // Os08g0205400 // Os12g0106000
GO:0010608 P posttranscriptional regulation of gene expression 8 2787 43 23155 0.18 1 // Os03g0182700 // Os06g0335500 // Os03g0262400 // Os01g0178500 // Os07g0529800 // Os05g0559400 // Os02g0523500 // Os01g0231000
GO:0009617 P response to bacterium 5 2787 20 23155 0.12 1 // Os03g0848600 // Os07g0661400 // Os03g0353400 // Os05g0112000 // Os07g0615200
GO:0009073 P aromatic amino acid family biosynthetic process 6 2787 28 23155 0.15 1 // Os07g0622200 // Os08g0484500 // Os10g0523700 // Os03g0264400 // Os03g0254800 // Os09g0539100
GO:0060255 P regulation of macromolecule metabolic process 173 2787 1345 23155 0.21 1 // Os02g0553600 // Os06g0506600 // Os08g0129200 // Os03g0722100 // Os06g0193000 // Os03g0815800 // Os03g0183300 // Os12g0160400 // Os01g0923700 // Os01g0925400 // Os01g0710000 // Os12g0562600 // Os07g0615800 // Os09g0306400 // Os10g0362300 // Os01g0924400 // Os02g0586400 // Os08g0562200 // Os05g0460200 // Os01g0…
GO:0030163 P protein catabolic process 39 2787 716 23155 1 1 // Os02g0179300 // Os04g0682000 // Os01g0771200 // Os02g0182500 // Os02g0325100 // Os05g0159000 // Os02g0199900 // Os07g0512200 // Os09g0252800 // Os05g0187000 // Os06g0607800 // Os03g0298400 // Os06g0192600 // Os02g0181800 // Os04g0624000 // Os06g0184300 // Os09g0541900 // Os08g0191600 // Os01g0962400 // Os04g0550400 // Os05g0149600 //…
GO:0043038 P amino acid activation 5 2787 57 23155 0.81 1 // Os04g0398300 // Os09g0294000 // Os01g0372700 // Os06g0508700 // Os03g0143300
GO:0043039 P tRNA aminoacylation 5 2787 57 23155 0.81 1 // Os04g0398300 // Os09g0294000 // Os01g0372700 // Os06g0508700 // Os03g0143300
GO:0006612 P protein targeting to membrane 5 2787 19 23155 0.11 1 // Os03g0825400 // Os01g0889000 // Os11g0131700 // Os08g0480100 // Os12g0571200
GO:0032940 P secretion by cell 5 2787 49 23155 0.7 1 // Os01g0827500 // Os03g0634000 // Os08g0318500 // Os03g0620800 // Os02g0452500
GO:0048589 P developmental growth 5 2787 28 23155 0.28 1 // Os01g0588900 // Os03g0417800 // Os01g0232800 // Os11g0629400 // Os01g0708400
GO:0016049 P cell growth 5 2787 28 23155 0.28 1 // Os01g0575500 // Os03g0417800 // Os01g0232800 // Os11g0629400 // Os01g0708400
GO:0016043 P cellular component organization 75 2787 554 23155 0.18 1 // Os03g0783000 // Os05g0292200 // Os01g0708000 // Os01g0680400 // Os03g0799000 // Os04g0550400 // Os01g0510800 // Os03g0279200 // Os01g0708400 // Os05g0490700 // Os05g0461400 // Os05g0347000 // Os12g0613300 // Os06g0218100 // Os03g0417800 // Os05g0549000 // Os09g0431500 // Os03g0119900 // Os09g0553100 // Os06g0583400 // Os09g0…
GO:0033014 P tetrapyrrole biosynthetic process 6 2787 25 23155 0.11 1 // Os04g0610800 // Os02g0744900 // Os02g0168800 // Os10g0502400 // Os06g0704600 // Os08g0532200
GO:0065009 P regulation of molecular function 15 2787 112 23155 0.39 1 // Os03g0710800 // Os01g0510800 // Os05g0418000 // Os03g0854100 // Os02g0198300 // Os03g0761500 // Os05g0432700 // Os01g0813900 // Os03g0278400 // Os07g0563800 // Os08g0518100 // Os02g0602300 // Os05g0304400 // Os12g0166700 // Os05g0310500
GO:0016265 P death 8 2787 314 23155 1 1 // Os01g0831200 // Os02g0742200 // Os02g0834000 // Os04g0397000 // Os07g0196900 // Os02g0125300 // Os03g0848600 // Os08g0159500
GO:0016310 P phosphorylation 137 2787 1217 23155 0.79 1 // Os05g0405000 // Os04g0602800 // Os03g0390200 // Os01g0685800 // Os04g0584600 // Os11g0171500 // Os06g0547900 // Os06g0127300 // Os07g0572000 // Os01g0367700 // Os03g0838100 // Os05g0135800 // Os02g0116700 // Os10g0362300 // Os11g0134300 // Os10g0516200 // Os03g0638800 // Os02g0743500 // Os04g0643100 // Os01g0772600 // Os07g0205000 // Os06…
GO:0009791 P post-embryonic development 13 2787 97 23155 0.4 1 // Os02g0621600 // Os06g0603000 // Os07g0615200 // Os01g0710000 // Os02g0524600 // Os03g0122600 // Os01g0575500 // Os03g0224200 // Os09g0123200 // Os08g0162100 // Os07g0114400 // Os03g0254700 // Os01g0383700
GO:0045229 P external encapsulating structure organization 6 2787 146 23155 1 1 // Os10g0555900 // Os08g0160500 // Os07g0424400 // Os07g0208500 // Os05g0176100 // Os03g0736300
GO:0007154 P cell communication 10 2787 472 23155 1 1 // Os07g0632800 // Os03g0854100 // Os02g0198300 // Os01g0813900 // Os03g0278400 // Os03g0246800 // Os07g0563800 // Os08g0518100 // Os02g0602300 // Os03g0666100
GO:0043087 P regulation of GTPase activity 8 2787 36 23155 0.094 1 // Os05g0418000 // Os03g0854100 // Os02g0198300 // Os01g0813900 // Os03g0278400 // Os07g0563800 // Os08g0518100 // Os05g0304400
GO:0000041 P transition metal ion transport 7 2787 49 23155 0.4 1 // Os12g0106000 // Os01g0847700 // Os12g0149900 // Os07g0689600 // Os09g0440700 // Os02g0530100 // Os08g0205400
GO:0022613 P ribonucleoprotein complex biogenesis 9 2787 52 23155 0.2 1 // Os08g0326400 // Os02g0821800 // Os08g0130500 // Os04g0658600 // Os11g0579800 // Os01g0549400 // Os03g0241200 // Os01g0911100 // Os09g0507800
GO:0008380 P RNA splicing 6 2787 27 23155 0.14 1 // Os01g0256900 // Os02g0759800 // Os08g0127700 // Os06g0106100 // Os10g0498600 // Os11g0682300
GO:0030001 P metal ion transport 16 2787 189 23155 0.94 1 // Os03g0281600 // Os12g0586600 // Os12g0106000 // Os01g0847700 // Os08g0323700 // Os12g0149900 // Os01g0908500 // Os09g0272000 // Os07g0689600 // Os09g0440700 // Os03g0684400 // Os04g0573200 // Os01g0645200 // Os04g0643600 // Os02g0530100 // Os08g0205400
GO:0032268 P regulation of cellular protein metabolic process 7 2787 50 23155 0.41 1 // Os03g0182700 // Os06g0335500 // Os03g0262400 // Os01g0178500 // Os07g0529800 // Os05g0559400 // Os01g0231000
GO:0031326 P regulation of cellular biosynthetic process 148 2787 1261 23155 0.63 1 // Os02g0553600 // Os08g0129200 // Os03g0722100 // Os03g0815800 // Os03g0183300 // Os12g0160400 // Os01g0923700 // Os01g0925400 // Os01g0710000 // Os02g0806400 // Os07g0615800 // Os09g0306400 // Os10g0362300 // Os01g0924400 // Os02g0586400 // Os08g0562200 // Os02g0597800 // Os01g0946200 // Os01g0871200 // Os03g026…
GO:0031323 P regulation of cellular metabolic process 151 2787 1295 23155 0.66 1 // Os02g0553600 // Os08g0129200 // Os03g0722100 // Os03g0815800 // Os03g0183300 // Os12g0160400 // Os01g0923700 // Os01g0925400 // Os01g0710000 // Os02g0806400 // Os07g0615800 // Os09g0306400 // Os10g0362300 // Os01g0924400 // Os02g0586400 // Os08g0562200 // Os02g0597800 // Os01g0946200 // Os01g0871200 // Os03g026240…
GO:0019751 P polyol metabolic process 6 2787 29 23155 0.17 1 // Os04g0647800 // Os03g0192700 // Os03g0230500 // Os08g0503200 // Os01g0763600 // Os10g0103800
GO:0040007 P growth 6 2787 35 23155 0.27 1 // Os01g0708400 // Os11g0629400 // Os01g0588900 // Os03g0417800 // Os01g0232800 // Os01g0575500
GO:0009908 P flower development 6 2787 61 23155 0.74 1 // Os03g0224200 // Os01g0710000 // Os03g0122600 // Os07g0615200 // Os09g0123200 // Os01g0383700
GO:0010468 P regulation of gene expression 149 2787 1279 23155 0.66 1 // Os02g0553600 // Os08g0129200 // Os03g0722100 // Os03g0815800 // Os03g0183300 // Os12g0160400 // Os01g0923700 // Os01g0925400 // Os01g0710000 // Os02g0806400 // Os07g0615800 // Os09g0306400 // Os10g0362300 // Os01g0924400 // Os02g0586400 // Os08g0562200 // Os02g0597800 // Os01g0946200 // Os01g0871200 // Os03g0262400 // Os08g0…
GO:0007017 P microtubule-based process 10 2787 93 23155 0.68 1 // Os09g0248200 // Os03g0780600 // Os05g0156600 // Os11g0247300 // Os12g0299300 // Os03g0661300 // Os06g0671900 // Os03g0219300 // Os07g0574800 // Os09g0248300
GO:0007018 P microtubule-based movement 8 2787 67 23155 0.56 1 // Os03g0780600 // Os05g0156600 // Os11g0247300 // Os12g0299300 // Os03g0661300 // Os06g0671900 // Os03g0219300 // Os07g0574800
GO:0005198 F structural molecule activity 157 2787 367 23155 3.4e-34 5.4e-31 // Os02g0814700 // Os08g0505300 // Os01g0752300 // Os03g0579300 // Os02g0534800 // Os03g0794700 // Os04g0349500 // Os07g0109500 // Os10g0170200 // Os08g0137200 // Os02g0229000 // Os02g0821200 // Os11g0482000 // Os07g0229900 // Os03g0234200 // Os02g0622300 // Os05g0556900 // Os12g0150100 // Os03g0385900 // Os06g0701400 //…
GO:0003735 F structural constituent of ribosome 134 2787 286 23155 2.1e-32 1.7e-29 // Os02g0814700 // Os08g0505300 // Os01g0752300 // Os03g0579300 // Os02g0534800 // Os03g0794700 // Os04g0349500 // Os07g0109500 // Os10g0170200 // Os02g0105900 // Os02g0229000 // Os02g0821200 // Os11g0482000 // Os07g0229900 // Os03g0234200 // Os02g0622300 // Os05g0556900 // Os12g0150100 // Os03g0385900 // Os06g0701…
GO:0015078 F hydrogen ion transmembrane transporter activity 34 2787 69 23155 1e-09 4.2e-07 // Os12g0561000 // Os08g0478200 // Os01g0685800 // Os01g0659200 // Os06g0662000 // Os01g0587000 // Os10g0184300 // Os11g0169900 // Os04g0398500 // Os11g0162200 // Os07g0191200 // Os12g0168900 // Os01g0610100 // Os01g0612200 // Os07g0647500 // Os04g0643100 // Os06g0568200 // Os03g0806900 // Os04g0660600 // …
GO:0008135 F translation factor activity, nucleic acid binding 49 2787 133 23155 8.2e-10 4.2e-07 // Os06g0208300 // Os03g0566800 // Os02g0122300 // Os07g0597000 // Os07g0124500 // Os07g0587400 // Os05g0498400 // Os04g0118400 // Os04g0480100 // Os03g0406200 // Os03g0178000 // Os07g0555200 // Os07g0662500 // Os11g0216900 // Os02g0146600 // Os06g0688100 // Os03g0296400 // Os05g0566500 // Os04g027010…
GO:0019001 F guanyl nucleotide binding 55 2787 175 23155 8.5e-09 2.8e-06 // Os12g0560300 // Os05g0489600 // Os02g0742200 // Os05g0574500 // Os05g0461300 // Os01g0254000 // Os01g0611100 // Os04g0118400 // Os11g0206700 // Os01g0227300 // Os08g0480100 // Os02g0307000 // Os03g0177500 // Os03g0178000 // Os03g0352400 // Os03g0823700 // Os03g0666500 // Os07g0195100 // Os05g0516600 // Os02g0327100 // Os0…
GO:0032561 F guanyl ribonucleotide binding 53 2787 171 23155 2.3e-08 5.4e-06 // Os12g0560300 // Os05g0489600 // Os02g0742200 // Os05g0574500 // Os05g0461300 // Os01g0254000 // Os01g0611100 // Os04g0118400 // Os01g0227300 // Os08g0480100 // Os02g0307000 // Os03g0177500 // Os03g0178000 // Os03g0352400 // Os03g0823700 // Os03g0666500 // Os07g0195100 // Os05g0516600 // Os02g0327100 // Os03g0392300 //…
GO:0005525 F GTP binding 53 2787 171 23155 2.3e-08 5.4e-06 // Os12g0560300 // Os05g0489600 // Os02g0742200 // Os05g0574500 // Os05g0461300 // Os01g0254000 // Os01g0611100 // Os04g0118400 // Os01g0227300 // Os08g0480100 // Os02g0307000 // Os03g0177500 // Os03g0178000 // Os03g0352400 // Os03g0823700 // Os03g0666500 // Os07g0195100 // Os05g0516600 // Os02g0327100 // Os03g0392300 // Os03g0851100 // O…
GO:0015077 F monovalent inorganic cation transmembrane transporter activity 34 2787 82 23155 3.1e-08 6.3e-06 // Os12g0561000 // Os08g0478200 // Os01g0685800 // Os01g0659200 // Os06g0662000 // Os01g0587000 // Os10g0184300 // Os11g0169900 // Os04g0398500 // Os11g0162200 // Os07g0191200 // Os12g0168900 // Os01g0610100 // Os01g0612200 // Os07g0647500 // Os04g0643100 // Os06g0568200 // Os03g0806900 //…
GO:0048037 F cofactor binding 93 2787 419 23155 2.8e-07 5e-05 // Os02g0510200 // Os06g0103500 // Os04g0486600 // Os03g0720300 // Os02g0601300 // Os04g0650800 // Os03g0784700 // Os06g0486800 // Os04g0614600 // Os11g0484500 // Os08g0129700 // Os08g0135900 // Os07g0616500 // Os08g0243500 // Os09g0294000 // Os07g0222800 // Os06g0137700 // Os01g0723400 // Os05g0573700 // Os03g0436400 // Os05g0105000 /…
GO:0003743 F translation initiation factor activity 31 2787 86 23155 1.4e-06 0.00023 // Os03g0566800 // Os02g0122300 // Os07g0597000 // Os07g0124500 // Os05g0498400 // Os04g0480100 // Os07g0555200 // Os11g0216900 // Os02g0146600 // Os06g0688100 // Os05g0566500 // Os10g0503700 // Os01g0639100 // Os01g0549700 // Os06g0342200 // Os03g0182700 // Os03g0333300 // Os01g0794500 // Os05g0227700 // Os03g02…
GO:0022890 F inorganic cation transmembrane transporter activity 39 2787 128 23155 2.2e-06 0.00033 // Os12g0561000 // Os03g0281600 // Os12g0586600 // Os08g0478200 // Os01g0685800 // Os01g0659200 // Os06g0662000 // Os01g0587000 // Os09g0440700 // Os10g0184300 // Os11g0169900 // Os04g0398500 // Os12g0149900 // Os11g0162200 // Os07g0191200 // Os12g0168900 // Os01g0610100 // Os01g0612200 // Os07g0647…
GO:0019842 F vitamin binding 40 2787 140 23155 6.1e-06 0.00082 // Os09g0338400 // Os02g0510200 // Os01g0711400 // Os01g0760600 // Os09g0539800 // Os03g0720300 // Os12g0625000 // Os02g0236000 // Os10g0363300 // Os03g0293500 // Os07g0617800 // Os08g0532200 // Os02g0797500 // Os07g0695800 // Os03g0747800 // Os03g0376100 // Os01g0178000 // Os01g0290100 // Os03g0738400 // Os11g0455800 // Os08g0549300 …
GO:0003746 F translation elongation factor activity 17 2787 35 23155 1.8e-05 0.0022 // Os06g0208300 // Os03g0815900 // Os03g0177400 // Os03g0851100 // Os02g0220500 // Os03g0177500 // Os04g0270100 // Os03g0178000 // Os04g0118400 // Os07g0614500 // Os03g0177900 // Os02g0519900 // Os02g0595700 // Os03g0406200 // Os07g0662500 // Os06g0571400 // Os12g0165700
GO:0005488 F binding 1250 2787 9475 23155 3.9e-05 0.0043 // Os08g0110800 // Os05g0302700 // Os08g0545000 // Os12g0178100 // Os01g0703600 // Os03g0822200 // Os08g0385900 // Os04g0501600 // Os03g0390200 // Os03g0183300 // Os03g0835600 // Os06g0547900 // Os01g0152900 // Os05g0597100 // Os01g0857700 // Os03g0352400 // Os02g0771700 // Os07g0617800 // Os04g0603200 // Os03g0298400 // Os03g0592500 // Os0…
GO:0016879 F ligase activity, forming carbon-nitrogen bonds 50 2787 212 23155 4e-05 0.0043 // Os06g0506600 // Os12g0605400 // Os06g0193000 // Os02g0735200 // Os05g0159000 // Os10g0363300 // Os12g0235800 // Os07g0512200 // Os09g0252800 // Os04g0667800 // Os09g0297100 // Os03g0427900 // Os02g0626400 // Os04g0624000 // Os01g0823900 // Os05g0439400 // Os05g0182500 // Os01g0839700 // Os06g0529800 // O…
GO:0003924 F GTPase activity 21 2787 60 23155 9.6e-05 0.0097 // Os03g0178000 // Os05g0574500 // Os03g0177400 // Os03g0780600 // Os05g0156600 // Os03g0661300 // Os03g0851100 // Os11g0247300 // Os01g0611100 // Os12g0607100 // Os04g0118400 // Os06g0671900 // Os03g0219300 // Os07g0574800 // Os04g0270100 // Os08g0480100 // Os02g0595700 // Os03g0177500 // Os03g0177900 // Os02g0307000 // Os02g0519900
GO:0016860 F intramolecular oxidoreductase activity 12 2787 23 23155 0.00018 0.014 // Os09g0535000 // Os03g0438100 // Os04g0306400 // Os09g0465600 // Os02g0274100 // Os03g0776000 // Os01g0147900 // Os07g0546000 // Os01g0103600 // Os07g0546100 // Os07g0669100 // Os07g0176900
GO:0022892 F substrate-specific transporter activity 91 2787 494 23155 0.00019 0.014 // Os12g0586600 // Os06g0143700 // Os01g0685800 // Os06g0662000 // Os07g0103100 // Os01g0966000 // Os09g0322000 // Os01g0610100 // Os07g0647500 // Os04g0643100 // Os05g0155500 // Os04g0660600 // Os08g0323700 // Os07g0205000 // Os07g0222800 // Os02g0229400 // Os03g0858100 // Os03g0772800 // Os10g0320400 // Os05g05…
GO:0016853 F isomerase activity 44 2787 190 23155 0.00016 0.014 // Os03g0438100 // Os02g0139700 // Os03g0776000 // Os11g0199200 // Os09g0451500 // Os09g0327400 // Os02g0760300 // Os03g0192700 // Os06g0652400 // Os07g0546100 // Os07g0176900 // Os02g0754900 // Os08g0559400 // Os04g0306400 // Os08g0374800 // Os08g0154600 // Os02g0121300 // Os03g0169100 // Os07g0546000 // Os03g0712700 // Os01g0103600…
GO:0005215 F transporter activity 140 2787 829 23155 0.00016 0.014 // Os12g0586600 // Os06g0143700 // Os01g0685800 // Os06g0662000 // Os07g0103100 // Os01g0966000 // Os02g0327100 // Os09g0322000 // Os01g0588700 // Os01g0239200 // Os05g0231700 // Os01g0610100 // Os07g0647500 // Os04g0643100 // Os05g0155500 // Os04g0660600 // Os08g0323700 // Os07g0205000 // Os07g0222800 // Os02g0229400 // Os03g0858…
GO:0016881 F acid-amino acid ligase activity 36 2787 145 23155 0.0002 0.014 // Os06g0506600 // Os12g0605400 // Os06g0193000 // Os05g0159000 // Os09g0252800 // Os04g0667800 // Os09g0297100 // Os03g0427900 // Os01g0823900 // Os05g0439400 // Os05g0182500 // Os01g0839700 // Os06g0529800 // Os12g0263000 // Os05g0460200 // Os01g0658400 // Os08g0374100 // Os10g0190000 // Os10g0447100 // Os10g0536000 // …
GO:0016616 F oxidoreductase activity, acting on the CH-OH group of donors, NAD or NADP as acceptor 32 2787 122 23155 0.00019 0.014 // Os04g0479200 // Os12g0443500 // Os01g0228600 // Os05g0574400 // Os06g0652400 // Os10g0502400 // Os11g0128800 // Os02g0805600 // Os06g0486800 // Os03g0773800 // Os06g0111500 // Os07g0406300 // Os11g0484500 // Os01g0649100 // Os04g0650800 // Os02g0562700 // Os01g0528…
GO:0016903 F oxidoreductase activity, acting on the aldehyde or oxo group of donors 13 2787 29 23155 0.00031 0.022 // Os10g0502400 // Os02g0171100 // Os07g0695800 // Os01g0668000 // Os04g0486600 // Os08g0126300 // Os02g0739600 // Os04g0390000 // Os04g0119400 // Os04g0464200 // Os08g0424500 // Os02g0601300 // Os05g0455500
GO:0016681 F oxidoreductase activity, acting on diphenols and related substances as donors, cytochrome as acceptor 7 2787 8 23155 0.00048 0.029 // Os04g0398500 // Os03g0806900 // Os02g0520800 // Os11g0162200 // Os05g0400400 // Os07g0205000 // Os02g0541700
GO:0008324 F cation transmembrane transporter activity 50 2787 239 23155 0.00048 0.029 // Os12g0561000 // Os03g0281600 // Os12g0586600 // Os08g0478200 // Os10g0539900 // Os01g0685800 // Os01g0659200 // Os06g0662000 // Os01g0587000 // Os09g0440700 // Os01g0645200 // Os10g0184300 // Os02g0775100 // Os11g0169900 // Os04g0398500 // Os12g0149900 // Os11g0162200 // Os06g0593100 // Os12g0641100 // Os07g…
GO:0070279 F vitamin B6 binding 29 2787 113 23155 0.0005 0.029 // Os09g0338400 // Os01g0711400 // Os01g0760600 // Os03g0720300 // Os12g0625000 // Os02g0236000 // Os08g0532200 // Os02g0797500 // Os03g0747800 // Os03g0376100 // Os01g0178000 // Os01g0290100 // Os03g0738400 // Os11g0455800 // Os07g0108300 // Os02g0709200 // Os03g0157900 // Os04g0614600 // Os01g0100900 // Os08g0135900 // Os01g0717700 …
GO:0030170 F pyridoxal phosphate binding 29 2787 113 23155 0.0005 0.029 // Os09g0338400 // Os01g0711400 // Os01g0760600 // Os03g0720300 // Os12g0625000 // Os02g0236000 // Os08g0532200 // Os02g0797500 // Os03g0747800 // Os03g0376100 // Os01g0178000 // Os01g0290100 // Os03g0738400 // Os11g0455800 // Os07g0108300 // Os02g0709200 // Os03g0157900 // Os04g0614600 // Os01g0100900 // Os08g0135900 // Os01…
GO:0008121 F ubiquinol-cytochrome-c reductase activity 7 2787 8 23155 0.00048 0.029 // Os04g0398500 // Os03g0806900 // Os02g0520800 // Os11g0162200 // Os05g0400400 // Os07g0205000 // Os02g0541700
GO:0016651 F oxidoreductase activity, acting on NADH or NADPH 13 2787 32 23155 0.00066 0.036 // Os10g0579300 // Os07g0645400 // Os03g0313000 // Os01g0953600 // Os01g0337900 // Os09g0567300 // Os07g0585800 // Os03g0774200 // Os01g0328700 // Os03g0129900 // Os02g0813500 // Os05g0533700 // Os03g0713400
GO:0050662 F coenzyme binding 57 2787 288 23155 0.00066 0.036 // Os03g0576600 // Os07g0674100 // Os06g0115300 // Os02g0510200 // Os06g0103500 // Os01g0784800 // Os01g0337900 // Os01g0723400 // Os04g0486600 // Os12g0443500 // Os04g0450100 // Os01g0228600 // Os04g0623500 // Os06g0652400 // Os02g0601300 // Os10g0502400 // Os03g0293500 // Os07g0695800 // Os08g0374800 // Os03g0278200 // Os08g0468100 /…
GO:0016874 F ligase activity 61 2787 324 23155 0.0013 0.067 // Os01g0372700 // Os06g0506600 // Os12g0605400 // Os06g0193000 // Os02g0735200 // Os05g0159000 // Os04g0398300 // Os07g0167100 // Os09g0294000 // Os12g0235800 // Os07g0512200 // Os09g0252800 // Os04g0667800 // Os09g0297100 // Os03g0427900 // Os02g0626400 // Os04g0624000 // Os03g0152400 // Os05g0439400 // Os05g0182500 // Os01g0839700 // …
GO:0019787 F small conjugating protein ligase activity 29 2787 122 23155 0.0014 0.07 // Os06g0506600 // Os12g0605400 // Os06g0193000 // Os04g0667800 // Os09g0297100 // Os03g0427900 // Os01g0823900 // Os05g0439400 // Os01g0839700 // Os06g0529800 // Os05g0460200 // Os01g0658400 // Os08g0374100 // Os10g0190000 // Os10g0447100 // Os10g0536000 // Os03g0791800 // Os01g0673600 // Os03g0123100 // Os12g05…
GO:0016676 F oxidoreductase activity, acting on heme group of donors, oxygen as acceptor 7 2787 11 23155 0.0018 0.08 // Os12g0561000 // Os01g0612200 // Os07g0647500 // Os03g0772800 // Os02g0162000 // Os04g0498200 // Os03g0390400
GO:0016675 F oxidoreductase activity, acting on heme group of donors 7 2787 11 23155 0.0018 0.08 // Os12g0561000 // Os01g0612200 // Os07g0647500 // Os03g0772800 // Os02g0162000 // Os04g0498200 // Os03g0390400
GO:0015002 F heme-copper terminal oxidase activity 7 2787 11 23155 0.0018 0.08 // Os12g0561000 // Os01g0612200 // Os07g0647500 // Os03g0772800 // Os02g0162000 // Os04g0498200 // Os03g0390400
GO:0004129 F cytochrome-c oxidase activity 7 2787 11 23155 0.0018 0.08 // Os12g0561000 // Os01g0612200 // Os07g0647500 // Os03g0772800 // Os02g0162000 // Os04g0498200 // Os03g0390400
GO:0016614 F oxidoreductase activity, acting on CH-OH group of donors 32 2787 143 23155 0.0019 0.082 // Os04g0479200 // Os12g0443500 // Os01g0228600 // Os05g0574400 // Os06g0652400 // Os10g0502400 // Os11g0128800 // Os02g0805600 // Os06g0486800 // Os03g0773800 // Os06g0111500 // Os07g0406300 // Os11g0484500 // Os01g0649100 // Os04g0650800 // Os02g0562700 // Os01g0528800 // Os02g0274100 // Os09g02…
GO:0031406 F carboxylic acid binding 15 2787 48 23155 0.0023 0.099 // Os03g0576600 // Os06g0115300 // Os04g0650800 // Os03g0352800 // Os04g0439100 // Os12g0152700 // Os09g0539800 // Os12g0534200 // Os03g0835600 // Os10g0363300 // Os08g0549300 // Os09g0294000 // Os07g0222800 // Os02g0704800 // Os04g0681900
GO:0016615 F malate dehydrogenase activity 8 2787 16 23155 0.0027 0.11 // Os08g0434300 // Os01g0649100 // Os07g0496200 // Os01g0723400 // Os12g0632700 // Os05g0574400 // Os03g0773800 // Os10g0503500
GO:0015075 F ion transmembrane transporter activity 60 2787 334 23155 0.0035 0.12 // Os12g0561000 // Os03g0281600 // Os12g0586600 // Os06g0143700 // Os08g0478200 // Os10g0539900 // Os01g0685800 // Os01g0659200 // Os06g0662000 // Os01g0587000 // Os09g0440700 // Os07g0103100 // Os01g0645200 // Os10g0184300 // Os07g0205000 // Os02g0775100 // Os09g0361400 // Os04g0398500 // Os01g0966000 // Os12g01499…
GO:0030955 F potassium ion binding 9 2787 21 23155 0.0033 0.12 // Os03g0285700 // Os11g0148500 // Os07g0181000 // Os01g0276700 // Os05g0135700 // Os07g0694700 // Os12g0145700 // Os04g0677500 // Os08g0549100
GO:0004707 F MAP kinase activity 8 2787 17 23155 0.0035 0.12 // Os05g0566400 // Os06g0699400 // Os02g0148100 // Os10g0533600 // Os01g0665200 // Os05g0143500 // Os06g0708000 // Os06g0154500
GO:0004702 F receptor signaling protein serine/threonine kinase activity 8 2787 17 23155 0.0035 0.12 // Os05g0566400 // Os06g0699400 // Os02g0148100 // Os10g0533600 // Os01g0665200 // Os05g0143500 // Os06g0708000 // Os06g0154500
GO:0019843 F rRNA binding 8 2787 17 23155 0.0035 0.12 // Os11g0579800 // Os04g0613500 // Os01g0358400 // Os09g0485900 // Os02g0105900 // Os01g0896700 // Os07g0628400 // Os01g0896800
GO:0005057 F receptor signaling protein activity 8 2787 17 23155 0.0035 0.12 // Os05g0566400 // Os06g0699400 // Os02g0148100 // Os10g0533600 // Os01g0665200 // Os05g0143500 // Os06g0708000 // Os06g0154500
GO:0022891 F substrate-specific transmembrane transporter activity 75 2787 436 23155 0.0033 0.12 // Os12g0561000 // Os03g0281600 // Os12g0586600 // Os08g0205200 // Os08g0478200 // Os03g0576900 // Os07g0647500 // Os10g0539900 // Os05g0553000 // Os04g0454200 // Os03g0634000 // Os07g0495200 // Os06g0662000 // Os01g0587000 // Os09g0440700 // Os07g0103100 // Os12g0623500 // Os10g0320400 // Os10g018430…
GO:0031420 F alkali metal ion binding 9 2787 22 23155 0.0042 0.14 // Os03g0285700 // Os11g0148500 // Os07g0181000 // Os01g0276700 // Os05g0135700 // Os07g0694700 // Os12g0145700 // Os04g0677500 // Os08g0549100
GO:0000166 F nucleotide binding 402 2787 2928 23155 0.0048 0.15 // Os02g0510200 // Os08g0385900 // Os03g0390200 // Os04g0636900 // Os06g0547900 // Os03g0352400 // Os03g0298400 // Os01g0966000 // Os03g0838100 // Os06g0256200 // Os03g0638800 // Os02g0743500 // Os09g0294000 // Os08g0412200 // Os01g0186700 // Os05g0455500 // Os02g0301500 // Os06g0714200 // Os06g0265000 // Os03g0177400 // Os01g0723400…
GO:0016655 F oxidoreductase activity, acting on NADH or NADPH, quinone or similar compound as acceptor 7 2787 14 23155 0.0049 0.15 // Os10g0579300 // Os07g0645400 // Os01g0953600 // Os09g0567300 // Os03g0129900 // Os05g0533700 // Os03g0713400
GO:0031177 F phosphopantetheine binding 6 2787 10 23155 0.0047 0.15 // Os04g0439100 // Os09g0539800 // Os12g0534200 // Os03g0352800 // Os08g0549300 // Os07g0222800
GO:0004427 F inorganic diphosphatase activity 7 2787 14 23155 0.0049 0.15 // Os02g0768600 // Os06g0178900 // Os05g0114000 // Os04g0687100 // Os02g0704900 // Os02g0184200 // Os06g0644200
GO:0030060 F L-malate dehydrogenase activity 5 2787 7 23155 0.0059 0.18 // Os08g0434300 // Os05g0574400 // Os03g0773800 // Os12g0632700 // Os01g0649100
GO:0016620 F oxidoreductase activity, acting on the aldehyde or oxo group of donors, NAD or NADP as acceptor 9 2787 24 23155 0.0066 0.2 // Os02g0601300 // Os10g0502400 // Os08g0126300 // Os08g0424500 // Os05g0455500 // Os04g0486600 // Os01g0668000 // Os04g0464200 // Os02g0171100
GO:0003712 F transcription cofactor activity 6 2787 11 23155 0.0066 0.2 // Os02g0553600 // Os09g0306700 // Os04g0482300 // Os01g0706000 // Os08g0564800 // Os01g0908200
GO:0008237 F metallopeptidase activity 33 2787 167 23155 0.0083 0.24 // Os03g0151800 // Os06g0725900 // Os01g0558900 // Os06g0719600 // Os01g0560000 // Os01g0840200 // Os06g0665500 // Os02g0771600 // Os08g0398700 // Os02g0218200 // Os07g0249700 // Os02g0113800 // Os01g0970700 // Os09g0553200 // Os03g0731500 // Os02g0794700 // Os03g0819100 // Os02g0761400 // Os01g0574500 // Os05g0350500 // Os11g05…
GO:0016854 F racemase and epimerase activity 6 2787 12 23155 0.0091 0.24 // Os08g0374800 // Os08g0129700 // Os09g0505700 // Os07g0139400 // Os02g0274100 // Os03g0169100
GO:0008134 F transcription factor binding 6 2787 12 23155 0.0091 0.24 // Os02g0553600 // Os09g0306700 // Os04g0482300 // Os01g0706000 // Os08g0564800 // Os01g0908200
GO:0019904 F protein domain specific binding 5 2787 8 23155 0.0087 0.24 // Os11g0546900 // Os03g0710800 // Os04g0462500 // Os02g0580300 // Os08g0480800
GO:0051082 F unfolded protein binding 22 2787 98 23155 0.0086 0.24 // Os12g0244100 // Os12g0514500 // Os06g0538000 // Os03g0787300 // Os04g0307200 // Os05g0333500 // Os04g0549600 // Os03g0628900 // Os08g0500700 // Os02g0656500 // Os06g0535300 // Os06g0562600 // Os09g0482100 // Os05g0147400 // Os02g0816500 // Os06g0716700 // Os03g0113700 // Os03g0648400 // Os12g0485800 // Os07g0246200 // Os09g0482…
GO:0000036 F acyl carrier activity 6 2787 12 23155 0.0091 0.24 // Os09g0539800 // Os12g0534200 // Os03g0352800 // Os08g0549300 // Os07g0222800 // Os06g0596300
GO:0003702 F RNA polymerase II transcription factor activity 10 2787 31 23155 0.0099 0.26 // Os05g0292200 // Os01g0680400 // Os03g0815900 // Os01g0772200 // Os03g0657000 // Os05g0107700 // Os05g0347000 // Os01g0510800 // Os08g0343300 // Os09g0431500
GO:0016861 F intramolecular oxidoreductase activity, interconverting aldoses and ketoses 7 2787 17 23155 0.011 0.28 // Os09g0535000 // Os04g0306400 // Os09g0465600 // Os03g0776000 // Os01g0147900 // Os07g0669100 // Os07g0176900
GO:0008137 F NADH dehydrogenase (ubiquinone) activity 5 2787 9 23155 0.012 0.28 // Os10g0579300 // Os07g0645400 // Os03g0129900 // Os05g0533700 // Os03g0713400
GO:0016857 F racemase and epimerase activity, acting on carbohydrates and derivatives 5 2787 9 23155 0.012 0.28 // Os08g0129700 // Os07g0139400 // Os08g0374800 // Os09g0505700 // Os03g0169100
GO:0004365 F glyceraldehyde-3-phosphate dehydrogenase (phosphorylating) activity 5 2787 9 23155 0.012 0.28 // Os04g0486600 // Os01g0668000 // Os02g0171100 // Os08g0126300 // Os02g0601300
GO:0050136 F NADH dehydrogenase (quinone) activity 5 2787 9 23155 0.012 0.28 // Os10g0579300 // Os07g0645400 // Os03g0129900 // Os05g0533700 // Os03g0713400
GO:0022857 F transmembrane transporter activity 88 2787 558 23155 0.012 0.28 // Os12g0586600 // Os06g0143700 // Os01g0685800 // Os06g0662000 // Os07g0103100 // Os01g0966000 // Os09g0322000 // Os01g0610100 // Os07g0647500 // Os04g0643100 // Os04g0660600 // Os08g0323700 // Os07g0205000 // Os02g0229400 // Os03g0772800 // Os10g0320400 // Os05g0553000 // Os03g0280000 // Os04g0601700 // Os06g0178900 //…
GO:0046961 F proton-transporting ATPase activity, rotational mechanism 8 2787 22 23155 0.012 0.28 // Os04g0643100 // Os06g0568200 // Os07g0495200 // Os10g0320400 // Os01g0659200 // Os05g0553000 // Os06g0662000 // Os01g0685800
GO:0008943 F glyceraldehyde-3-phosphate dehydrogenase activity 5 2787 9 23155 0.012 0.28 // Os04g0486600 // Os01g0668000 // Os02g0171100 // Os08g0126300 // Os02g0601300
GO:0003954 F NADH dehydrogenase activity 5 2787 9 23155 0.012 0.28 // Os10g0579300 // Os07g0645400 // Os03g0129900 // Os05g0533700 // Os03g0713400
GO:0005200 F structural constituent of cytoskeleton 6 2787 13 23155 0.012 0.28 // Os01g0866100 // Os11g0163100 // Os10g0510000 // Os03g0836000 // Os08g0137200 // Os03g0718100
GO:0051287 F NAD or NADH binding 14 2787 53 23155 0.011 0.28 // Os07g0645400 // Os02g0601300 // Os04g0650800 // Os07g0496200 // Os04g0486600 // Os01g0723400 // Os08g0126300 // Os12g0443500 // Os01g0228600 // Os06g0486800 // Os01g0668000 // Os05g0509200 // Os02g0171100 // Os10g0503500
GO:0019829 F cation-transporting ATPase activity 10 2787 32 23155 0.012 0.28 // Os03g0281600 // Os12g0586600 // Os06g0568200 // Os07g0495200 // Os10g0320400 // Os01g0659200 // Os05g0553000 // Os06g0662000 // Os01g0685800 // Os04g0643100
GO:0016830 F carbon-carbon lyase activity 21 2787 96 23155 0.013 0.28 // Os02g0244700 // Os07g0674100 // Os02g0625000 // Os05g0402700 // Os11g0171300 // Os04g0498600 // Os03g0293500 // Os01g0100900 // Os01g0905800 // Os03g0720300 // Os01g0208700 // Os03g0264400 // Os03g0255500 // Os05g0363200 // Os12g0291100 // Os01g0118000 // Os08g0366000 // Os12g0292400 // Os12g0274700 // Os01g0315800 // Os02g0…
GO:0003676 F nucleic acid binding 389 2787 2881 23155 0.013 0.28 // Os08g0110800 // Os01g0261200 // Os03g0722100 // Os08g0385900 // Os04g0501600 // Os03g0183300 // Os06g0138000 // Os03g0136800 // Os01g0152900 // Os07g0615800 // Os01g0192000 // Os06g0256200 // Os03g0811700 // Os08g0504700 // Os08g0412200 // Os03g0279200 // Os02g0301500 // Os01g0131600 // Os03g0657000 // Os02g0179800 // Os01g068040…
GO:0016638 F oxidoreductase activity, acting on the CH-NH2 group of donors 7 2787 18 23155 0.014 0.29 // Os03g0794500 // Os04g0269600 // Os01g0711400 // Os07g0658400 // Os04g0450100 // Os06g0611900 // Os04g0476100
GO:0016835 F carbon-oxygen lyase activity 18 2787 79 23155 0.015 0.3 // Os10g0471300 // Os06g0704600 // Os03g0747800 // Os01g0639900 // Os08g0135900 // Os03g0337900 // Os10g0167300 // Os08g0559600 // Os01g0978100 // Os09g0464000 // Os02g0274100 // Os10g0523700 // Os02g0125100 // Os05g0549700 // Os03g0254800 // Os09g0539100 // Os12g0625000 // Os06g0137700
GO:0016829 F lyase activity 48 2787 277 23155 0.014 0.3 // Os07g0674100 // Os06g0704600 // Os03g0720300 // Os12g0625000 // Os03g0293500 // Os12g0274700 // Os08g0366000 // Os02g0244700 // Os05g0402700 // Os03g0747800 // Os01g0639900 // Os01g0905800 // Os08g0559600 // Os08g0191700 // Os03g0750700 // Os01g0300200 // Os02g0626400 // Os12g0291100 // Os07g0108300 // Os09g0464000 // Os01g0315800 // Os03…
GO:0004743 F pyruvate kinase activity 5 2787 10 23155 0.017 0.33 // Os07g0181000 // Os12g0145700 // Os04g0677500 // Os01g0276700 // Os11g0148500
GO:0000155 F two-component sensor activity 7 2787 19 23155 0.017 0.33 // Os01g0923700 // Os07g0637300 // Os03g0309200 // Os02g0820900 // Os10g0362300 // Os12g0101800 // Os03g0701700
GO:0046912 F transferase activity, transferring acyl groups, acyl groups converted into alkyl on transfer 5 2787 10 23155 0.017 0.33 // Os07g0577700 // Os12g0138900 // Os08g0544900 // Os02g0232400 // Os01g0300200
GO:0016877 F ligase activity, forming carbon-sulfur bonds 5 2787 10 23155 0.017 0.33 // Os03g0152400 // Os02g0621700 // Os07g0577700 // Os06g0656500 // Os01g0300200
GO:0016405 F CoA-ligase activity 5 2787 10 23155 0.017 0.33 // Os03g0152400 // Os02g0621700 // Os07g0577700 // Os06g0656500 // Os01g0300200
GO:0016878 F acid-thiol ligase activity 5 2787 10 23155 0.017 0.33 // Os03g0152400 // Os02g0621700 // Os07g0577700 // Os06g0656500 // Os01g0300200
GO:0016597 F amino acid binding 10 2787 35 23155 0.019 0.36 // Os04g0650800 // Os04g0439100 // Os12g0152700 // Os09g0539800 // Os12g0534200 // Os03g0352800 // Os08g0549300 // Os09g0294000 // Os07g0222800 // Os02g0704800
GO:0043176 F amine binding 10 2787 35 23155 0.019 0.36 // Os04g0650800 // Os04g0439100 // Os12g0152700 // Os09g0539800 // Os12g0534200 // Os03g0352800 // Os08g0549300 // Os09g0294000 // Os07g0222800 // Os02g0704800
GO:0005544 F calcium-dependent phospholipid binding 5 2787 11 23155 0.023 0.42 // Os03g0431100 // Os09g0394900 // Os02g0521300 // Os04g0531100 // Os05g0382600
GO:0016817 F hydrolase activity, acting on acid anhydrides 104 2787 696 23155 0.023 0.42 // Os05g0114000 // Os12g0586600 // Os01g0685800 // Os04g0118400 // Os06g0662000 // Os02g0704900 // Os08g0137200 // Os03g0298400 // Os02g0146600 // Os01g0966000 // Os11g0572100 // Os02g0803700 // Os01g0549700 // Os04g0643100 // Os03g0851100 // Os06g0255300 // Os07g0574800 // Os03g0718100 // Os02g0826500 // Os0…
GO:0051536 F iron-sulfur cluster binding 16 2787 72 23155 0.024 0.42 // Os07g0645400 // Os08g0104600 // Os11g0546000 // Os04g0398500 // Os03g0835900 // Os03g0774200 // Os02g0520800 // Os08g0120000 // Os11g0181500 // Os02g0125100 // Os03g0713400 // Os01g0662600 // Os05g0503300 // Os03g0136900 // Os05g0533700 // Os01g0357100
GO:0004222 F metalloendopeptidase activity 12 2787 48 23155 0.024 0.42 // Os06g0625400 // Os06g0725900 // Os01g0558900 // Os03g0212700 // Os01g0970700 // Os03g0731500 // Os01g0191500 // Os05g0458400 // Os02g0761400 // Os01g0574500 // Os06g0669400 // Os02g0830100
GO:0051540 F metal cluster binding 16 2787 72 23155 0.024 0.42 // Os07g0645400 // Os08g0104600 // Os11g0546000 // Os04g0398500 // Os03g0835900 // Os03g0774200 // Os02g0520800 // Os08g0120000 // Os11g0181500 // Os02g0125100 // Os03g0713400 // Os01g0662600 // Os05g0503300 // Os03g0136900 // Os05g0533700 // Os01g0357100
GO:0016836 F hydro-lyase activity 12 2787 48 23155 0.024 0.42 // Os10g0167300 // Os01g0639900 // Os08g0135900 // Os03g0337900 // Os08g0559600 // Os10g0523700 // Os09g0464000 // Os02g0274100 // Os06g0704600 // Os02g0125100 // Os10g0471300 // Os06g0137700
GO:0008270 F zinc ion binding 193 2787 1378 23155 0.025 0.42 // Os06g0708600 // Os06g0152200 // Os05g0154600 // Os08g0129200 // Os03g0722100 // Os01g0558900 // Os03g0278400 // Os03g0101600 // Os12g0514400 // Os02g0789400 // Os05g0597100 // Os01g0857700 // Os07g0573300 // Os03g0271600 // Os02g0580800 // Os01g0954400 // Os01g0639900 // Os03g0833900 // Os07g0615800 // Os08g0258200 // Os05g0279400 //…
GO:0016462 F pyrophosphatase activity 102 2787 683 23155 0.024 0.42 // Os05g0114000 // Os12g0586600 // Os01g0685800 // Os04g0118400 // Os06g0662000 // Os02g0704900 // Os08g0137200 // Os03g0298400 // Os02g0146600 // Os01g0966000 // Os11g0572100 // Os02g0803700 // Os01g0549700 // Os04g0643100 // Os03g0851100 // Os06g0255300 // Os07g0574800 // Os03g0718100 // Os02g0826500 // Os02g0301500 // Os03g017…
GO:0016775 F phosphotransferase activity, nitrogenous group as acceptor 7 2787 21 23155 0.026 0.43 // Os01g0923700 // Os07g0637300 // Os03g0309200 // Os02g0820900 // Os10g0362300 // Os12g0101800 // Os03g0701700
GO:0004673 F protein histidine kinase activity 7 2787 21 23155 0.026 0.43 // Os01g0923700 // Os07g0637300 // Os03g0309200 // Os02g0820900 // Os10g0362300 // Os12g0101800 // Os03g0701700
GO:0008565 F protein transporter activity 14 2787 61 23155 0.028 0.45 // Os03g0858100 // Os12g0538900 // Os01g0253300 // Os05g0155500 // Os03g0825400 // Os03g0634000 // Os05g0353400 // Os12g0571200 // Os03g0355600 // Os08g0395300 // Os12g0568800 // Os02g0178400 // Os01g0626300 // Os02g0717300
GO:0004842 F ubiquitin-protein ligase activity 19 2787 92 23155 0.027 0.45 // Os01g0658400 // Os03g0427900 // Os06g0506600 // Os05g0112000 // Os01g0839700 // Os01g0823900 // Os12g0636800 // Os05g0439400 // Os07g0166800 // Os05g0182500 // Os10g0536000 // Os03g0275900 // Os06g0529800 // Os03g0791800 // Os01g0673600 // Os06g0660700 // Os02g0261100 // Os01g0925800 // Os12g0570000
GO:0016831 F carboxy-lyase activity 15 2787 67 23155 0.027 0.45 // Os02g0244700 // Os07g0674100 // Os03g0293500 // Os01g0100900 // Os03g0720300 // Os01g0208700 // Os04g0498600 // Os02g0440000 // Os05g0363200 // Os12g0291100 // Os08g0366000 // Os12g0292400 // Os12g0274700 // Os01g0315800 // Os03g0255500
GO:0033293 F monocarboxylic acid binding 5 2787 12 23155 0.029 0.47 // Os03g0576600 // Os10g0363300 // Os06g0115300 // Os03g0835600 // Os04g0681900
GO:0016818 F hydrolase activity, acting on acid anhydrides, in phosphorus-containing anhydrides 102 2787 693 23155 0.033 0.53 // Os05g0114000 // Os12g0586600 // Os01g0685800 // Os04g0118400 // Os06g0662000 // Os02g0704900 // Os08g0137200 // Os03g0298400 // Os02g0146600 // Os01g0966000 // Os11g0572100 // Os02g0803700 // Os01g0549700 // Os04g0643100 // Os03g0851100 // Os06g0255300 // Os07g0574800 /…
GO:0008483 F transaminase activity 12 2787 53 23155 0.042 0.67 // Os02g0797500 // Os04g0614600 // Os02g0236000 // Os01g0760600 // Os01g0238500 // Os01g0178000 // Os09g0453800 // Os07g0108300 // Os02g0709200 // Os07g0617800 // Os03g0157900 // Os08g0532200
GO:0005515 F protein binding 266 2787 1982 23155 0.045 0.7 // Os02g0553600 // Os04g0629000 // Os12g0586600 // Os05g0154600 // Os04g0628400 // Os01g0703600 // Os05g0579900 // Os07g0632600 // Os05g0494900 // Os12g0244100 // Os12g0548200 // Os12g0514400 // Os01g0549400 // Os03g0136800 // Os08g0137200 // Os04g0307200 // Os07g0512200 // Os12g0277500 // Os03g0271600 // Os06g0665500 // Os04g0549600 // O…
GO:0046933 F hydrogen ion transporting ATP synthase activity, rotational mechanism 6 2787 19 23155 0.045 0.7 // Os06g0568200 // Os07g0495200 // Os01g0685800 // Os05g0553000 // Os06g0662000 // Os10g0320400
GO:0005484 F SNAP receptor activity 5 2787 14 23155 0.046 0.71 // Os02g0820700 // Os01g0254900 // Os07g0164300 // Os02g0119400 // Os08g0277900
GO:0015399 F primary active transmembrane transporter activity 27 2787 154 23155 0.049 0.75 // Os06g0178900 // Os03g0281600 // Os12g0586600 // Os03g0142800 // Os06g0128300 // Os01g0659200 // Os03g0634000 // Os03g0755100 // Os06g0662000 // Os01g0966000 // Os03g0825400 // Os03g0685900 // Os06g0644200 // Os07g0191200 // Os02g0178400 // Os04g0643100 // Os06g0568200 // Os07g0495200 // Os12g0571200 // …
GO:0015405 F P-P-bond-hydrolysis-driven transmembrane transporter activity 27 2787 154 23155 0.049 0.75 // Os06g0178900 // Os03g0281600 // Os12g0586600 // Os03g0142800 // Os06g0128300 // Os01g0659200 // Os03g0634000 // Os03g0755100 // Os06g0662000 // Os01g0966000 // Os03g0825400 // Os03g0685900 // Os06g0644200 // Os07g0191200 // Os02g0178400 // Os04g0643100 // Os06g0568200 // Os07g0495200 // Os12…
GO:0000287 F magnesium ion binding 28 2787 162 23155 0.052 0.79 // Os05g0405000 // Os04g0659500 // Os05g0114000 // Os02g0510200 // Os07g0492000 // Os01g0276700 // Os02g0704900 // Os12g0145700 // Os05g0587100 // Os03g0293500 // Os12g0586600 // Os03g0592500 // Os04g0687100 // Os11g0148500 // Os07g0181000 // Os01g0513100 // Os03g0712700 // Os10g0370000 // Os01g0583100 // Os05g0135700 // Os03g0230500…
GO:0008060 F ARF GTPase activator activity 5 2787 15 23155 0.056 0.82 // Os02g0198300 // Os03g0278400 // Os07g0563800 // Os03g0854100 // Os01g0813900
GO:0019888 F protein phosphatase regulator activity 5 2787 15 23155 0.056 0.82 // Os03g0844500 // Os01g0600200 // Os02g0602300 // Os05g0178400 // Os04g0485100
GO:0019208 F phosphatase regulator activity 5 2787 15 23155 0.056 0.82 // Os03g0844500 // Os01g0600200 // Os02g0602300 // Os05g0178400 // Os04g0485100
GO:0016769 F transferase activity, transferring nitrogenous groups 12 2787 56 23155 0.057 0.82 // Os02g0797500 // Os04g0614600 // Os02g0236000 // Os01g0760600 // Os01g0238500 // Os01g0178000 // Os09g0453800 // Os07g0108300 // Os02g0709200 // Os07g0617800 // Os03g0157900 // Os08g0532200
GO:0004722 F protein serine/threonine phosphatase activity 14 2787 69 23155 0.058 0.84 // Os01g0583100 // Os03g0821300 // Os03g0268000 // Os05g0144400 // Os06g0717800 // Os02g0217600 // Os12g0617900 // Os04g0659500 // Os03g0292100 // Os01g0691700 // Os01g0349400 // Os02g0820000 // Os03g0805300 // Os05g0587100
GO:0016667 F oxidoreductase activity, acting on sulfur group of donors 13 2787 63 23155 0.061 0.86 // Os04g0508300 // Os12g0175500 // Os07g0509800 // Os01g0194600 // Os10g0500700 // Os01g0337900 // Os01g0328700 // Os04g0530600 // Os02g0813500 // Os02g0639900 // Os06g0138100 // Os09g0567300 // Os10g0563600
GO:0060589 F nucleoside-triphosphatase regulator activity 13 2787 64 23155 0.066 0.93 // Os03g0666100 // Os03g0328000 // Os05g0418000 // Os03g0854100 // Os02g0198300 // Os08g0464000 // Os01g0813900 // Os03g0278400 // Os03g0246800 // Os07g0563800 // Os08g0518100 // Os05g0304400 // Os02g0139100
GO:0051539 F 4 iron, 4 sulfur cluster binding 5 2787 16 23155 0.067 0.93 // Os07g0645400 // Os05g0503300 // Os05g0533700 // Os02g0125100 // Os03g0136900
GO:0016776 F phosphotransferase activity, phosphate group as acceptor 5 2787 16 23155 0.067 0.93 // Os07g0492000 // Os03g0130400 // Os02g0778400 // Os07g0624700 // Os10g0563700
GO:0046527 F glucosyltransferase activity 12 2787 58 23155 0.069 0.94 // Os08g0160500 // Os02g0664200 // Os07g0424400 // Os06g0112800 // Os02g0744700 // Os04g0624600 // Os07g0208500 // Os03g0119500 // Os10g0341700 // Os06g0643800 // Os03g0128100 // Os05g0176100
GO:0016491 F oxidoreductase activity 187 2787 1387 23155 0.073 1 // Os01g0675100 // Os02g0121800 // Os05g0499400 // Os06g0727200 // Os06g0103500 // Os12g0178100 // Os08g0561700 // Os04g0486600 // Os05g0401500 // Os03g0101600 // Os02g0173900 // Os04g0119400 // Os02g0601300 // Os04g0479200 // Os06g0483500 // Os04g0650800 // Os03g0405900 // Os12g0175500 // Os02g0664000 // Os03g0784700 // Os06g048680…
GO:0004252 F serine-type endopeptidase activity 17 2787 155 23155 0.68 1 // Os02g0743500 // Os09g0533400 // Os10g0564500 // Os02g0634500 // Os06g0645600 // Os03g0764800 // Os05g0432700 // Os03g0390200 // Os10g0580800 // Os01g0869900 // Os04g0691100 // Os05g0592100 // Os12g0166700 // Os08g0562200 // Os03g0761500 // Os02g0664300 // Os07g0622000
GO:0016765 F transferase activity, transferring alkyl or aryl (other than methyl) groups 11 2787 82 23155 0.42 1 // Os02g0168800 // Os10g0530400 // Os10g0529300 // Os07g0622200 // Os06g0133900 // Os05g0135700 // Os09g0514400 // Os03g0392300 // Os07g0689600 // Os08g0484500 // Os07g0580900
GO:0004713 F protein tyrosine kinase activity 33 2787 261 23155 0.42 1 // Os01g0125800 // Os12g0562600 // Os02g0174200 // Os12g0169800 // Os04g0584600 // Os03g0289100 // Os01g0292200 // Os07g0114400 // Os07g0572000 // Os05g0135800 // Os11g0444700 // Os06g0663400 // Os02g0594100 // Os03g0638800 // Os08g0484600 // Os02g0743500 // Os04g0684200 // Os03g0160100 // Os06g0717200 // Os10g0431900 // Os10g…
GO:0022803 F passive transmembrane transporter activity 6 2787 57 23155 0.68 1 // Os09g0361400 // Os05g0536200 // Os07g0103100 // Os04g0643600 // Os03g0202200 // Os09g0558300
GO:0008509 F anion transmembrane transporter activity 6 2787 40 23155 0.37 1 // Os09g0361400 // Os06g0143700 // Os08g0323700 // Os06g0695800 // Os05g0536200 // Os03g0202200
GO:0016684 F oxidoreductase activity, acting on peroxide as acceptor 17 2787 171 23155 0.81 1 // Os04g0688100 // Os05g0499400 // Os06g0727200 // Os03g0285700 // Os02g0664000 // Os07g0694700 // Os05g0134400 // Os02g0115700 // Os01g0327400 // Os03g0358100 // Os04g0556300 // Os04g0434800 // Os08g0549100 // Os12g0178100 // Os07g0677200 // Os02g0329300 // Os01g0294700
GO:0016810 F hydrolase activity, acting on carbon-nitrogen (but not peptide) bonds 8 2787 54 23155 0.35 1 // Os08g0511900 // Os04g0466600 // Os02g0533900 // Os12g0597500 // Os06g0583400 // Os07g0167100 // Os02g0635000 // Os06g0665500
GO:0004091 F carboxylesterase activity 7 2787 115 23155 0.98 1 // Os03g0710800 // Os07g0604000 // Os03g0261100 // Os09g0529100 // Os01g0936200 // Os02g0653900 // Os01g0939700
GO:0003993 F acid phosphatase activity 5 2787 34 23155 0.41 1 // Os01g0776600 // Os03g0568900 // Os03g0214000 // Os08g0531000 // Os11g0220800
GO:0031072 F heat shock protein binding 15 2787 106 23155 0.32 1 // Os04g0549600 // Os04g0388800 // Os03g0648400 // Os02g0656500 // Os06g0535300 // Os03g0261500 // Os05g0579900 // Os07g0632600 // Os12g0548200 // Os02g0782300 // Os03g0136800 // Os03g0787300 // Os04g0307200 // Os05g0333500 // Os04g0448200
GO:0016875 F ligase activity, forming carbon-oxygen bonds 5 2787 65 23155 0.88 1 // Os04g0398300 // Os09g0294000 // Os01g0372700 // Os06g0508700 // Os03g0143300
GO:0022884 F macromolecule transmembrane transporter activity 5 2787 21 23155 0.14 1 // Os03g0634000 // Os03g0825400 // Os12g0571200 // Os01g0626300 // Os02g0178400
GO:0017076 F purine nucleotide binding 309 2787 2588 23155 0.57 1 // Os12g0560300 // Os05g0405000 // Os11g0572100 // Os12g0586600 // Os06g0103500 // Os07g0492000 // Os02g0586400 // Os04g0602800 // Os01g0647100 // Os03g0390200 // Os04g0398300 // Os04g0118400 // Os04g0584600 // Os11g0171500 // Os06g0547900 // Os03g0718100 // Os08g0137200 // Os06g0127300 // Os12g0277500 // Os07g0572000 // Os03g02984…
GO:0003774 F motor activity 9 2787 83 23155 0.67 1 // Os07g0562800 // Os01g0866100 // Os11g0163100 // Os12g0299300 // Os10g0510000 // Os03g0836000 // Os10g0488800 // Os08g0137200 // Os03g0718100
GO:0016787 F hydrolase activity 306 2787 2776 23155 0.94 1 // Os01g0191500 // Os04g0270100 // Os04g0448300 // Os12g0586600 // Os03g0703000 // Os04g0650000 // Os01g0558900 // Os03g0390200 // Os10g0503700 // Os04g0118400 // Os06g0662000 // Os01g0349400 // Os02g0704900 // Os01g0936200 // Os08g0503200 // Os08g0137200 // Os05g0114000 // Os07g0512200 // Os10g0580800 // Os07g0546100 // Os08g0180300 // O…
GO:0016788 F hydrolase activity, acting on ester bonds 55 2787 693 23155 1 1 // Os08g0434100 // Os04g0659500 // Os04g0397100 // Os03g0794800 // Os01g0771200 // Os01g0214800 // Os06g0717800 // Os03g0261100 // Os01g0897200 // Os01g0172400 // Os01g0349400 // Os01g0936200 // Os08g0503200 // Os01g0776600 // Os05g0587100 // Os10g0412100 // Os04g0652700 // Os05g0390500 // Os06g0184300 // Os06g0156600 //…
GO:0022838 F substrate-specific channel activity 6 2787 57 23155 0.68 1 // Os09g0361400 // Os05g0536200 // Os07g0103100 // Os04g0643600 // Os03g0202200 // Os09g0558300
GO:0016773 F phosphotransferase activity, alcohol group as acceptor 128 2787 1257 23155 0.97 1 // Os04g0602800 // Os03g0390200 // Os04g0584600 // Os11g0171500 // Os06g0547900 // Os06g0127300 // Os07g0572000 // Os01g0367700 // Os03g0838100 // Os04g0647800 // Os05g0135800 // Os02g0116700 // Os10g0362300 // Os06g0340600 // Os07g0622000 // Os03g0638800 // Os02g0743500 // Os01g0772600 // Os03g0839900 …
GO:0016772 F transferase activity, transferring phosphorus-containing groups 171 2787 1708 23155 0.99 1 // Os05g0405000 // Os07g0492000 // Os04g0602800 // Os03g0390200 // Os04g0584600 // Os11g0171500 // Os06g0547900 // Os06g0127300 // Os07g0572000 // Os01g0367700 // Os03g0838100 // Os04g0647800 // Os05g0135800 // Os02g0116700 // Os07g0615800 // Os08g0258200 // Os05g0157100 // Os06g0340600 // Os07…
GO:0008415 F acyltransferase activity 15 2787 142 23155 0.72 1 // Os05g0137300 // Os01g0782500 // Os03g0297400 // Os02g0817700 // Os07g0531600 // Os04g0482300 // Os05g0568000 // Os09g0444200 // Os11g0637800 // Os01g0720700 // Os02g0814000 // Os04g0635800 // Os03g0279400 // Os04g0394200 // Os01g0908200
GO:0032555 F purine ribonucleotide binding 295 2787 2461 23155 0.54 1 // Os12g0560300 // Os05g0405000 // Os11g0572100 // Os12g0586600 // Os07g0492000 // Os02g0586400 // Os04g0602800 // Os01g0647100 // Os03g0390200 // Os04g0398300 // Os04g0118400 // Os04g0584600 // Os11g0171500 // Os06g0547900 // Os03g0718100 // Os08g0137200 // Os06g0127300 // Os12g0277500 // Os07g0572000 // Os03g0298400 // Os02g0…
GO:0032553 F ribonucleotide binding 295 2787 2461 23155 0.54 1 // Os12g0560300 // Os05g0405000 // Os11g0572100 // Os12g0586600 // Os07g0492000 // Os02g0586400 // Os04g0602800 // Os01g0647100 // Os03g0390200 // Os04g0398300 // Os04g0118400 // Os04g0584600 // Os11g0171500 // Os06g0547900 // Os03g0718100 // Os08g0137200 // Os06g0127300 // Os12g0277500 // Os07g0572000 // Os03g0298400 // Os02g0146600 …
GO:0008026 F ATP-dependent helicase activity 15 2787 92 23155 0.17 1 // Os02g0146600 // Os02g0107000 // Os03g0856200 // Os04g0533000 // Os01g0772200 // Os03g0566800 // Os10g0503700 // Os02g0150100 // Os07g0508000 // Os02g0301500 // Os01g0639100 // Os11g0599500 // Os01g0911100 // Os01g0549400 // Os01g0549700
GO:0043565 F sequence-specific DNA binding 32 2787 337 23155 0.92 1 // Os11g0218000 // Os02g0148500 // Os05g0463800 // Os02g0806400 // Os01g0867300 // Os05g0426200 // Os09g0528200 // Os03g0165300 // Os11g0544700 // Os08g0383700 // Os08g0496500 // Os02g0729700 // Os03g0796900 // Os09g0306400 // Os03g0795900 // Os03g0109400 // Os05g0437700 // Os02g0266800 // Os12g0636200 // Os01g0922800 // Os10g053…
GO:0005509 F calcium ion binding 55 2787 387 23155 0.14 1 // Os06g0728600 // Os07g0619200 // Os09g0394900 // Os05g0499400 // Os12g0586600 // Os07g0623100 // Os01g0327400 // Os08g0549100 // Os03g0319300 // Os04g0584600 // Os11g0171500 // Os05g0382600 // Os07g0677200 // Os10g0476600 // Os04g0688100 // Os05g0491100 // Os07g0618800 // Os02g0734600 // Os07g0694700 // Os12g0162400 // Os03g0128700 // Os…
GO:0005506 F iron ion binding 45 2787 616 23155 1 1 // Os03g0835900 // Os05g0499400 // Os06g0727200 // Os12g0178100 // Os12g0223300 // Os01g0357100 // Os02g0115700 // Os11g0181500 // Os10g0317900 // Os01g0662600 // Os07g0677200 // Os01g0878800 // Os05g0420600 // Os11g0707600 // Os04g0688100 // Os02g0771600 // Os07g0694700 // Os05g0304600 // Os01g0327400 // Os02g0793700 // Os08g0468100 // Os01g013…
GO:0008289 F lipid binding 16 2787 206 23155 0.97 1 // Os03g0576600 // Os05g0477900 // Os03g0390700 // Os09g0394900 // Os05g0549000 // Os04g0531100 // Os02g0622400 // Os06g0175500 // Os03g0431100 // Os03g0275500 // Os06g0115300 // Os03g0835600 // Os05g0382600 // Os02g0521300 // Os10g0552700 // Os04g0681900
GO:0008320 F protein transmembrane transporter activity 5 2787 21 23155 0.14 1 // Os03g0634000 // Os03g0825400 // Os12g0571200 // Os01g0626300 // Os02g0178400
GO:0016859 F cis-trans isomerase activity 8 2787 47 23155 0.23 1 // Os08g0559400 // Os06g0708500 // Os05g0103200 // Os02g0121300 // Os02g0760300 // Os02g0491400 // Os05g0458100 // Os01g0284700
GO:0004197 F cysteine-type endopeptidase activity 7 2787 61 23155 0.61 1 // Os02g0469600 // Os04g0311400 // Os08g0556900 // Os04g0650000 // Os02g0709400 // Os01g0559600 // Os05g0310500
GO:0004190 F aspartic-type endopeptidase activity 10 2787 153 23155 0.98 1 // Os02g0720900 // Os04g0448300 // Os10g0393100 // Os01g0290000 // Os12g0142900 // Os05g0137400 // Os01g0598600 // Os02g0823000 // Os05g0567100 // Os09g0542100
GO:0003899 F DNA-directed RNA polymerase activity 10 2787 67 23155 0.31 1 // Os09g0110400 // Os05g0157100 // Os07g0615800 // Os12g0180400 // Os12g0560400 // Os12g0139500 // Os08g0155700 // Os05g0400700 // Os07g0463100 // Os03g0646800
GO:0001882 F nucleoside binding 256 2787 2423 23155 0.98 1 // Os05g0405000 // Os12g0586600 // Os06g0103500 // Os07g0492000 // Os04g0602800 // Os03g0390200 // Os04g0398300 // Os04g0584600 // Os11g0171500 // Os06g0547900 // Os03g0718100 // Os08g0137200 // Os06g0127300 // Os12g0277500 // Os07g0572000 // Os03g0298400 // Os02g0146600 // Os01g0367700 // Os01g0966000 // Os03g0838100 // Os05g0129000 // O…
GO:0015267 F channel activity 6 2787 57 23155 0.68 1 // Os09g0361400 // Os05g0536200 // Os07g0103100 // Os04g0643600 // Os03g0202200 // Os09g0558300
GO:0001883 F purine nucleoside binding 255 2787 2414 23155 0.98 1 // Os05g0405000 // Os12g0586600 // Os06g0103500 // Os07g0492000 // Os04g0602800 // Os03g0390200 // Os04g0398300 // Os04g0584600 // Os11g0171500 // Os06g0547900 // Os03g0718100 // Os08g0137200 // Os06g0127300 // Os12g0277500 // Os07g0572000 // Os03g0298400 // Os02g0146600 // Os01g0367700 // Os01g0966000 // Os03g0838100 // Os05g01290…
GO:0010181 F FMN binding 6 2787 34 23155 0.26 1 // Os07g0645400 // Os01g0784800 // Os04g0450100 // Os04g0623500 // Os07g0616500 // Os08g0243500
GO:0005096 F GTPase activator activity 6 2787 31 23155 0.2 1 // Os08g0518100 // Os02g0198300 // Os01g0813900 // Os03g0278400 // Os07g0563800 // Os03g0854100
GO:0070011 F peptidase activity, acting on L-amino acid peptides 88 2787 690 23155 0.32 1 // Os04g0448300 // Os04g0650000 // Os01g0558900 // Os03g0390200 // Os07g0512200 // Os05g0187000 // Os06g0665500 // Os02g0634500 // Os01g0290000 // Os06g0186400 // Os05g0592100 // Os08g0562200 // Os09g0396300 // Os02g0743500 // Os02g0182500 // Os08g0556900 // Os10g0393100 // Os07g0516500 // Os02g0709400 // Os…
GO:0004497 F monooxygenase activity 7 2787 326 23155 1 1 // Os01g0967000 // Os11g0525200 // Os09g0441400 // Os09g0534200 // Os03g0231800 // Os10g0317900 // Os12g0274700
GO:0004812 F aminoacyl-tRNA ligase activity 5 2787 65 23155 0.88 1 // Os04g0398300 // Os09g0294000 // Os01g0372700 // Os06g0508700 // Os03g0143300
GO:0046983 F protein dimerization activity 29 2787 219 23155 0.34 1 // Os11g0218000 // Os04g0628400 // Os01g0867300 // Os01g0675700 // Os06g0685700 // Os03g0742900 // Os01g0560000 // Os02g0164900 // Os08g0157500 // Os06g0665500 // Os09g0110400 // Os06g0335500 // Os03g0796900 // Os09g0306400 // Os05g0178600 // Os05g0437700 // Os01g0231000 // Os02g0266800 // Os11g0160500 // Os01g0178500 // Os08g051…
GO:0005543 F phospholipid binding 8 2787 41 23155 0.15 1 // Os09g0394900 // Os02g0521300 // Os04g0531100 // Os06g0175500 // Os03g0431100 // Os03g0275500 // Os05g0549000 // Os05g0382600
GO:0016740 F transferase activity 298 2787 2880 23155 1 1 // Os05g0405000 // Os02g0168800 // Os02g0510200 // Os07g0492000 // Os02g0254700 // Os03g0390200 // Os06g0112800 // Os01g0615200 // Os04g0624600 // Os04g0584600 // Os11g0171500 // Os11g0602200 // Os09g0514400 // Os06g0547900 // Os06g0127300 // Os07g0572000 // Os02g0761900 // Os01g0367700 // Os01g0697100 // Os03g0838100 // Os03g0119500 // Os…
GO:0016741 F transferase activity, transferring one-carbon groups 22 2787 209 23155 0.76 1 // Os11g0525200 // Os05g0490700 // Os07g0671700 // Os06g0574100 // Os02g0704800 // Os08g0157500 // Os05g0548900 // Os02g0761900 // Os12g0624000 // Os03g0738400 // Os11g0455800 // Os03g0824200 // Os01g0267100 // Os08g0498100 // Os12g0615400 // Os12g0607000 // Os11g0602200 // Os01g0874900 // Os05g0105000 // O…
GO:0016746 F transferase activity, transferring acyl groups 27 2787 239 23155 0.65 1 // Os07g0531600 // Os09g0444200 // Os04g0457500 // Os01g0615200 // Os03g0279400 // Os09g0422000 // Os12g0138900 // Os04g0500700 // Os01g0782500 // Os02g0232400 // Os05g0568000 // Os01g0185300 // Os01g0300200 // Os01g0720700 // Os04g0635800 // Os04g0394200 // Os05g0137300 // Os07g0577700 // Os08g0544900 // Os11g06…
GO:0016747 F transferase activity, transferring acyl groups other than amino-acyl groups 20 2787 222 23155 0.92 1 // Os05g0137300 // Os05g0179300 // Os01g0782500 // Os03g0297400 // Os02g0817700 // Os07g0531600 // Os04g0482300 // Os05g0568000 // Os09g0444200 // Os01g0185300 // Os01g0615200 // Os11g0637800 // Os01g0720700 // Os02g0814000 // Os04g0635800 // Os09g0422000 // Os01g0908200 // Os03g02794…
GO:0008194 F UDP-glycosyltransferase activity 13 2787 84 23155 0.24 1 // Os08g0160500 // Os02g0664200 // Os07g0424400 // Os06g0112800 // Os02g0832800 // Os07g0208500 // Os03g0119500 // Os10g0341700 // Os06g0643800 // Os06g0687900 // Os03g0128100 // Os06g0602800 // Os05g0176100
GO:0016209 F antioxidant activity 22 2787 177 23155 0.48 1 // Os05g0323900 // Os05g0499400 // Os06g0727200 // Os03g0405900 // Os12g0178100 // Os08g0561700 // Os02g0115700 // Os04g0434800 // Os07g0677200 // Os04g0688100 // Os03g0358100 // Os07g0694700 // Os01g0327400 // Os02g0664000 // Os02g0813500 // Os08g0549100 // Os04g0556300 // Os05g0134400 // Os03g0219200 // Os02g0329300 // Os03g0285700 // O…
GO:0004386 F helicase activity 21 2787 187 23155 0.65 1 // Os03g0314100 // Os02g0146600 // Os02g0107000 // Os03g0856200 // Os04g0533000 // Os02g0114000 // Os01g0772200 // Os03g0566800 // Os10g0503700 // Os06g0255300 // Os07g0495900 // Os02g0301500 // Os01g0639100 // Os08g0180300 // Os02g0150100 // Os01g0911100 // Os01g0549400 // Os05g0144300 // Os07g0508000 // Os01g0549700 // Os11g0599500
GO:0000156 F two-component response regulator activity 6 2787 34 23155 0.26 1 // Os01g0923700 // Os03g0224200 // Os02g0557800 // Os10g0362300 // Os02g0820900 // Os03g0284100
GO:0016298 F lipase activity 6 2787 76 23155 0.89 1 // Os03g0710800 // Os03g0261100 // Os01g0936200 // Os07g0694000 // Os01g0172400 // Os02g0653900
GO:0034062 F RNA polymerase activity 10 2787 71 23155 0.37 1 // Os09g0110400 // Os05g0157100 // Os07g0615800 // Os12g0180400 // Os12g0560400 // Os12g0139500 // Os08g0155700 // Os05g0400700 // Os07g0463100 // Os03g0646800
GO:0030234 F enzyme regulator activity 25 2787 177 23155 0.26 1 // Os03g0844500 // Os05g0418000 // Os04g0485100 // Os01g0270100 // Os08g0464000 // Os03g0278400 // Os01g0803200 // Os01g0600200 // Os05g0304400 // Os02g0139100 // Os05g0178400 // Os08g0518100 // Os02g0198300 // Os09g0541900 // Os05g0494200 // Os02g0761900 // Os02g0602300 // Os03g0854100 // Os03g0328000 // Os07g0563800 // Os05g0133100…
GO:0016757 F transferase activity, transferring glycosyl groups 39 2787 468 23155 0.99 1 // Os02g0664200 // Os03g0577500 // Os07g0662900 // Os02g0744700 // Os04g0624600 // Os12g0589100 // Os02g0723200 // Os12g0151500 // Os06g0707200 // Os05g0426400 // Os04g0320700 // Os05g0526800 // Os01g0170000 // Os06g0112800 // Os08g0237000 // Os06g0176200 // Os07g0209000 // Os07g0424400 // Os02g0135500 // Os0…
GO:0020037 F heme binding 30 2787 472 23155 1 1 // Os05g0499400 // Os06g0727200 // Os12g0178100 // Os01g0327400 // Os01g0357100 // Os02g0115700 // Os10g0317900 // Os07g0677200 // Os05g0420600 // Os11g0525200 // Os04g0688100 // Os07g0694700 // Os09g0441400 // Os12g0223300 // Os02g0793700 // Os08g0468100 // Os08g0386300 // Os05g0108800 // Os05g0134400 // Os01g0967000 // Os02g0329300 // Os09g0534200…
GO:0030145 F manganese ion binding 18 2787 115 23155 0.18 1 // Os01g0583100 // Os04g0659500 // Os03g0268000 // Os02g0805900 // Os06g0717800 // Os07g0678600 // Os11g0134300 // Os03g0292100 // Os02g0532500 // Os01g0349400 // Os01g0292200 // Os07g0678300 // Os05g0587100 // Os01g0513100 // Os02g0621700 // Os02g0794700 // Os05g0323900 // Os10g0370000
GO:0016759 F cellulose synthase activity 5 2787 26 23155 0.24 1 // Os07g0208500 // Os08g0160500 // Os10g0341700 // Os07g0424400 // Os05g0176100
GO:0016301 F kinase activity 146 2787 1383 23155 0.95 1 // Os05g0405000 // Os07g0492000 // Os04g0602800 // Os03g0390200 // Os04g0584600 // Os11g0171500 // Os06g0547900 // Os06g0127300 // Os07g0572000 // Os01g0367700 // Os03g0838100 // Os04g0647800 // Os05g0135800 // Os02g0116700 // Os08g0258200 // Os11g0134300 // Os07g0622000 // Os02g0601800 // Os03g0638800 // Os02g0743500 // Os01g0772600 // Os03…
GO:0016791 F phosphatase activity 27 2787 202 23155 0.33 1 // Os04g0659500 // Os01g0349400 // Os01g0776600 // Os05g0587100 // Os05g0390500 // Os02g0217600 // Os01g0390900 // Os06g0152000 // Os01g0513100 // Os10g0370000 // Os01g0583100 // Os03g0568900 // Os11g0220800 // Os02g0820000 // Os03g0821300 // Os03g0268000 // Os05g0144400 // Os06g0717800 // Os12g0617900 // Os03g0292100 // Os01g0691700 // O…
GO:0016790 F thiolester hydrolase activity 6 2787 65 23155 0.79 1 // Os03g0165600 // Os01g0771200 // Os10g0563000 // Os06g0184300 // Os02g0822200 // Os01g0939700
GO:0004857 F enzyme inhibitor activity 6 2787 90 23155 0.95 1 // Os01g0270100 // Os03g0429000 // Os05g0494200 // Os02g0761900 // Os01g0803200 // Os02g0602300
GO:0016701 F oxidoreductase activity, acting on single donors with incorporation of molecular oxygen 5 2787 55 23155 0.79 1 // Os03g0708100 // Os05g0304600 // Os02g0771600 // Os03g0618300 // Os01g0878800
GO:0016705 F oxidoreductase activity, acting on paired donors, with incorporation or reduction of molecular oxygen 7 2787 47 23155 0.36 1 // Os10g0413500 // Os06g0603000 // Os01g0919900 // Os02g0537700 // Os03g0231800 // Os07g0204900 // Os01g0266600
GO:0005216 F ion channel activity 6 2787 57 23155 0.68 1 // Os09g0361400 // Os05g0536200 // Os07g0103100 // Os04g0643600 // Os03g0202200 // Os09g0558300
GO:0016407 F acetyltransferase activity 5 2787 51 23155 0.73 1 // Os04g0635800 // Os04g0482300 // Os03g0279400 // Os01g0720700 // Os01g0908200
GO:0004177 F aminopeptidase activity 6 2787 24 23155 0.096 1 // Os03g0819100 // Os08g0398700 // Os08g0562700 // Os02g0794700 // Os05g0350500 // Os02g0218200
GO:0016887 F ATPase activity 41 2787 311 23155 0.31 1 // Os03g0281600 // Os12g0586600 // Os03g0142800 // Os02g0150100 // Os06g0128300 // Os01g0659200 // Os03g0755100 // Os06g0662000 // Os11g0572100 // Os01g0772200 // Os02g0146600 // Os11g0546000 // Os01g0966000 // Os01g0685800 // Os03g0566800 // Os10g0503700 // Os01g0549400 // Os01g0639100 // Os03g0685900 // Os11g0599500 // Os07g0191200 // Os01g0…
GO:0003677 F DNA binding 196 2787 1859 23155 0.97 1 // Os02g0553600 // Os09g0553100 // Os04g0628400 // Os03g0722100 // Os06g0622300 // Os04g0501600 // Os03g0815800 // Os02g0161200 // Os03g0183300 // Os06g0138000 // Os08g0157600 // Os01g0152900 // Os03g0119900 // Os06g0603000 // Os03g0680800 // Os03g0799600 // Os01g0925400 // Os01g0954400 // Os08g0129200 // Os07g0615800 // Os09g0306400 // Os01g092…
GO:0030246 F carbohydrate binding 12 2787 237 23155 1 1 // Os11g0525600 // Os07g0662900 // Os10g0140200 // Os03g0838100 // Os03g0327600 // Os06g0644100 // Os01g0300600 // Os09g0327400 // Os10g0132300 // Os07g0683900 // Os07g0246200 // Os01g0104400
GO:0016846 F carbon-sulfur lyase activity 5 2787 24 23155 0.2 1 // Os07g0108300 // Os08g0191700 // Os07g0617800 // Os01g0717700 // Os09g0453800
GO:0004181 F metallocarboxypeptidase activity 7 2787 51 23155 0.43 1 // Os03g0151800 // Os02g0819300 // Os02g0113800 // Os09g0553200 // Os06g0719600 // Os08g0487500 // Os01g0840200
GO:0004180 F carboxypeptidase activity 11 2787 102 23155 0.68 1 // Os07g0479300 // Os03g0151800 // Os02g0634700 // Os02g0819300 // Os04g0682000 // Os02g0113800 // Os09g0553200 // Os06g0186400 // Os06g0719600 // Os08g0487500 // Os01g0840200
GO:0004674 F protein serine/threonine kinase activity 89 2787 944 23155 0.99 1 // Os04g0602800 // Os03g0390200 // Os04g0584600 // Os11g0171500 // Os06g0547900 // Os07g0572000 // Os01g0367700 // Os03g0838100 // Os05g0135800 // Os02g0116700 // Os11g0134300 // Os07g0622000 // Os03g0638800 // Os02g0743500 // Os01g0772600 // Os03g0839900 // Os06g0334400 // Os01g0186700 // Os10g0516200 // Os06g0714200 …
GO:0004672 F protein kinase activity 103 2787 1130 23155 1 1 // Os04g0602800 // Os03g0390200 // Os04g0584600 // Os11g0171500 // Os06g0547900 // Os06g0127300 // Os07g0572000 // Os01g0367700 // Os03g0838100 // Os05g0135800 // Os02g0116700 // Os10g0362300 // Os11g0134300 // Os10g0516200 // Os03g0638800 // Os02g0743500 // Os01g0772600 // Os03g0839900 // Os06g0334400 // Os01g0186700 // Os07g0622000 //…
GO:0017111 F nucleoside-triphosphatase activity 94 2787 664 23155 0.077 1 // Os12g0586600 // Os01g0685800 // Os04g0118400 // Os06g0662000 // Os08g0137200 // Os03g0298400 // Os02g0146600 // Os01g0966000 // Os11g0572100 // Os02g0803700 // Os01g0549700 // Os04g0643100 // Os03g0851100 // Os06g0255300 // Os07g0574800 // Os03g0718100 // Os02g0826500 // Os02g0301500 // Os03g0177400 // Os10g0320400 // Os…
GO:0003700 F transcription factor activity 46 2787 469 23155 0.92 1 // Os11g0218000 // Os02g0148500 // Os02g0806400 // Os01g0867300 // Os06g0603000 // Os03g0815800 // Os02g0752800 // Os05g0426200 // Os09g0528200 // Os12g0636200 // Os03g0165300 // Os07g0114400 // Os01g0922800 // Os09g0522100 // Os05g0497300 // Os02g0729700 // Os03g0796900 // Os09g0306400 // Os01g0924400 // Os04g0546800 // Os03g079…
GO:0060089 F molecular transducer activity 51 2787 396 23155 0.35 1 // Os02g0496900 // Os12g0101800 // Os12g0562600 // Os04g0433600 // Os02g0594700 // Os01g0707300 // Os11g0206700 // Os08g0258200 // Os08g0480100 // Os07g0103100 // Os03g0369800 // Os06g0154500 // Os10g0362300 // Os11g0546100 // Os01g0923700 // Os05g0566400 // Os08g0557700 // Os05g0588300 // Os07g0637300 // Os02g0116700 // Os01g083…
GO:0016627 F oxidoreductase activity, acting on the CH-CH group of donors 7 2787 46 23155 0.34 1 // Os04g0610800 // Os02g0121800 // Os06g0103500 // Os01g0150000 // Os03g0708400 // Os04g0576800 // Os07g0134800
GO:0070001 F aspartic-type peptidase activity 10 2787 153 23155 0.98 1 // Os02g0720900 // Os04g0448300 // Os10g0393100 // Os01g0290000 // Os12g0142900 // Os05g0137400 // Os01g0598600 // Os02g0823000 // Os05g0567100 // Os09g0542100
GO:0070003 F threonine-type peptidase activity 6 2787 23 23155 0.084 1 // Os02g0182500 // Os03g0387100 // Os09g0505600 // Os06g0643100 // Os05g0187000 // Os02g0770000
GO:0046873 F metal ion transmembrane transporter activity 7 2787 86 23155 0.88 1 // Os03g0281600 // Os12g0586600 // Os12g0149900 // Os01g0908500 // Os09g0440700 // Os03g0684400 // Os04g0643600
GO:0046872 F metal ion binding 347 2787 2709 23155 0.13 1 // Os02g0510200 // Os12g0178100 // Os03g0722100 // Os02g0704900 // Os05g0597100 // Os01g0857700 // Os07g0573300 // Os03g0592500 // Os01g0639900 // Os01g0949500 // Os07g0615800 // Os01g0192000 // Os03g0266100 // Os01g0583100 // Os02g0187800 // Os08g0504700 // Os08g0530400 // Os09g0535100 // Os05g0163100 // Os01g0723400 // Os02g0179800 // Os…
GO:0016760 F cellulose synthase (UDP-forming) activity 5 2787 26 23155 0.24 1 // Os07g0208500 // Os08g0160500 // Os10g0341700 // Os07g0424400 // Os05g0176100
GO:0016798 F hydrolase activity, acting on glycosyl bonds 29 2787 399 23155 1 1 // Os03g0792500 // Os06g0112200 // Os03g0703000 // Os03g0749300 // Os09g0511600 // Os09g0494200 // Os02g0771700 // Os03g0749500 // Os08g0237000 // Os01g0713200 // Os06g0573600 // Os04g0606400 // Os10g0140200 // Os07g0679300 // Os03g0216600 // Os02g0534400 // Os10g0493600 // Os05g0495900 // Os08g0522500 // Os03g0669300…
GO:0016758 F transferase activity, transferring hexosyl groups 28 2787 348 23155 0.99 1 // Os02g0664200 // Os03g0577500 // Os07g0662900 // Os02g0744700 // Os04g0624600 // Os02g0723200 // Os01g0697100 // Os04g0320700 // Os05g0526800 // Os01g0170000 // Os06g0112800 // Os08g0237000 // Os06g0176200 // Os07g0209000 // Os07g0424400 // Os07g0503300 // Os07g0208500 // Os03g0119500 // Os08g0160500 // Os02…
GO:0046906 F tetrapyrrole binding 31 2787 476 23155 1 1 // Os05g0499400 // Os06g0727200 // Os12g0178100 // Os12g0223300 // Os01g0357100 // Os02g0115700 // Os10g0317900 // Os07g0677200 // Os05g0420600 // Os11g0525200 // Os04g0688100 // Os03g0592500 // Os07g0694700 // Os09g0441400 // Os01g0327400 // Os02g0793700 // Os08g0468100 // Os08g0386300 // Os05g0108800 // Os05g0134400 // Os01g0967000 // Os02…
GO:0008168 F methyltransferase activity 21 2787 207 23155 0.8 1 // Os03g0824200 // Os01g0874900 // Os12g0615400 // Os05g0105000 // Os05g0548900 // Os12g0607000 // Os01g0267100 // Os11g0455800 // Os05g0490700 // Os07g0671700 // Os11g0602200 // Os04g0623800 // Os07g0589400 // Os12g0624000 // Os03g0738400 // Os11g0525200 // Os06g0574100 // Os02g0761900 // Os08g0557000 // Os08g0157500 // Os08g0498100
GO:0004298 F threonine-type endopeptidase activity 6 2787 23 23155 0.084 1 // Os02g0182500 // Os03g0387100 // Os09g0505600 // Os06g0643100 // Os05g0187000 // Os02g0770000
GO:0042625 F ATPase activity, coupled to transmembrane movement of ions 14 2787 76 23155 0.1 1 // Os03g0281600 // Os12g0586600 // Os06g0568200 // Os04g0656100 // Os07g0495200 // Os10g0320400 // Os01g0659200 // Os05g0553000 // Os06g0662000 // Os03g0685900 // Os07g0191200 // Os01g0685800 // Os04g0643100 // Os01g0966000
GO:0042626 F ATPase activity, coupled to transmembrane movement of substances 19 2787 127 23155 0.22 1 // Os10g0320400 // Os03g0281600 // Os12g0586600 // Os06g0568200 // Os04g0656100 // Os01g0685800 // Os03g0142800 // Os07g0495200 // Os03g0280000 // Os06g0128300 // Os01g0659200 // Os05g0553000 // Os03g0755100 // Os06g0662000 // Os03g0685900 // Os07g0191200 // Os04g0620000 // Os04g0643100 // Os01g…
GO:0042623 F ATPase activity, coupled 36 2787 244 23155 0.15 1 // Os03g0281600 // Os12g0586600 // Os03g0142800 // Os02g0150100 // Os06g0128300 // Os01g0659200 // Os03g0755100 // Os06g0662000 // Os11g0572100 // Os01g0772200 // Os02g0146600 // Os01g0966000 // Os01g0685800 // Os10g0503700 // Os01g0549400 // Os01g0639100 // Os03g0685900 // Os11g0599500 // Os07g0191200 // Os01g0549700 // Os09g0533400 …
GO:0005529 F sugar binding 6 2787 184 23155 1 1 // Os03g0838100 // Os03g0327600 // Os10g0132300 // Os07g0683900 // Os07g0246200 // Os01g0104400
GO:0035251 F UDP-glucosyltransferase activity 10 2787 49 23155 0.097 1 // Os08g0160500 // Os02g0664200 // Os07g0424400 // Os06g0112800 // Os07g0208500 // Os03g0119500 // Os05g0176100 // Os06g0643800 // Os03g0128100 // Os10g0341700
GO:0005524 F ATP binding 243 2787 2290 23155 0.98 1 // Os05g0405000 // Os12g0586600 // Os07g0492000 // Os04g0602800 // Os03g0390200 // Os04g0398300 // Os04g0584600 // Os11g0171500 // Os06g0547900 // Os03g0718100 // Os08g0137200 // Os06g0127300 // Os12g0277500 // Os07g0572000 // Os03g0298400 // Os02g0146600 // Os01g0367700 // Os01g0966000 // Os03g0838100 // Os05g0129000 // Os02g0826500 // Os02g011…
GO:0004553 F hydrolase activity, hydrolyzing O-glycosyl compounds 28 2787 371 23155 1 1 // Os03g0792500 // Os03g0703000 // Os03g0749300 // Os09g0511600 // Os09g0494200 // Os02g0771700 // Os03g0749500 // Os08g0237000 // Os01g0713200 // Os06g0573600 // Os04g0606400 // Os10g0140200 // Os07g0679300 // Os03g0216600 // Os02g0534400 // Os10g0493600 // Os05g0495900 // Os08g0522500 // Os03g0669300 // Os11…
GO:0004601 F peroxidase activity 17 2787 171 23155 0.81 1 // Os04g0688100 // Os05g0499400 // Os06g0727200 // Os03g0285700 // Os02g0664000 // Os07g0694700 // Os05g0134400 // Os02g0115700 // Os01g0327400 // Os03g0358100 // Os04g0556300 // Os04g0434800 // Os08g0549100 // Os12g0178100 // Os07g0677200 // Os02g0329300 // Os01g0294700
GO:0042578 F phosphoric ester hydrolase activity 31 2787 252 23155 0.48 1 // Os04g0659500 // Os01g0349400 // Os08g0503200 // Os01g0776600 // Os05g0587100 // Os05g0390500 // Os02g0217600 // Os01g0390900 // Os06g0152000 // Os07g0694000 // Os01g0513100 // Os01g0763600 // Os10g0370000 // Os01g0583100 // Os03g0568900 // Os11g0220800 // Os02g0820000 // Os01g0172400 // Os03g0821300 // Os03g0268000 // Os…
GO:0008238 F exopeptidase activity 21 2787 132 23155 0.14 1 // Os03g0819100 // Os02g0218200 // Os05g0350500 // Os03g0151800 // Os02g0634700 // Os07g0479300 // Os08g0398700 // Os02g0819300 // Os04g0682000 // Os02g0113800 // Os09g0553200 // Os06g0186400 // Os02g0794700 // Os03g0367900 // Os06g0719600 // Os08g0562700 // Os05g0517500 // Os08g0487500 // Os01g0840200 // Os11g0539800 // Os09g0396300
GO:0004175 F endopeptidase activity 52 2787 440 23155 0.57 1 // Os04g0448300 // Os03g0761500 // Os02g0664300 // Os04g0650000 // Os01g0558900 // Os12g0142900 // Os01g0290000 // Os01g0559600 // Os03g0212700 // Os02g0770000 // Os05g0187000 // Os09g0542100 // Os05g0567100 // Os02g0720900 // Os10g0564500 // Os02g0634500 // Os06g0645600 // Os03g0764800 // Os05g0432700 // Os01g0191500 // Os10g0580800 //…
GO:0008233 F peptidase activity 98 2787 762 23155 0.28 1 // Os04g0448300 // Os04g0619500 // Os04g0650000 // Os01g0558900 // Os03g0390200 // Os07g0512200 // Os05g0187000 // Os03g0298400 // Os06g0184300 // Os01g0290000 // Os06g0186400 // Os05g0592100 // Os08g0562200 // Os09g0396300 // Os02g0743500 // Os02g0182500 // Os08g0556900 // Os10g0393100 // Os07g0516500 // Os02g0709400 // Os02g0794700 // Os0…
GO:0008235 F metalloexopeptidase activity 14 2787 72 23155 0.074 1 // Os02g0218200 // Os08g0487500 // Os03g0151800 // Os08g0398700 // Os02g0819300 // Os08g0562700 // Os02g0113800 // Os09g0553200 // Os02g0794700 // Os03g0819100 // Os06g0719600 // Os05g0350500 // Os01g0840200 // Os11g0539800
GO:0008236 F serine-type peptidase activity 21 2787 211 23155 0.83 1 // Os02g0743500 // Os09g0533400 // Os10g0564500 // Os02g0634500 // Os06g0645600 // Os03g0764800 // Os05g0432700 // Os03g0390200 // Os10g0580800 // Os06g0186400 // Os01g0869900 // Os04g0691100 // Os05g0592100 // Os12g0166700 // Os08g0562200 // Os03g0761500 // Os09g0453400 // Os07g0479300 // Os02g0664300 // Os07g0622000 // Os02g06…
GO:0019205 F nucleobase, nucleoside, nucleotide kinase activity 5 2787 18 23155 0.093 1 // Os07g0492000 // Os03g0130400 // Os02g0778400 // Os07g0624700 // Os10g0563700
GO:0043167 F ion binding 361 2787 2900 23155 0.27 1 // Os02g0510200 // Os12g0178100 // Os03g0722100 // Os02g0704900 // Os05g0597100 // Os01g0857700 // Os07g0573300 // Os02g0771700 // Os03g0592500 // Os01g0639900 // Os01g0949500 // Os07g0615800 // Os01g0192000 // Os03g0266100 // Os01g0583100 // Os12g0571200 // Os02g0187800 // Os08g0504700 // Os08g0530400 // Os09g0535100 // Os05g0163100 // Os01g072…
GO:0003755 F peptidyl-prolyl cis-trans isomerase activity 8 2787 47 23155 0.23 1 // Os08g0559400 // Os06g0708500 // Os05g0103200 // Os02g0121300 // Os02g0760300 // Os02g0491400 // Os05g0458100 // Os01g0284700
GO:0042802 F identical protein binding 5 2787 70 23155 0.92 1 // Os03g0309200 // Os03g0761500 // Os03g0254700 // Os05g0432700 // Os12g0166700
GO:0016779 F nucleotidyltransferase activity 22 2787 296 23155 0.99 1 // Os05g0561500 // Os05g0157100 // Os12g0142900 // Os12g0560400 // Os06g0558700 // Os07g0615800 // Os05g0376300 // Os09g0110400 // Os07g0463100 // Os10g0578900 // Os05g0498700 // Os01g0550300 // Os08g0155700 // Os03g0646800 // Os05g0594100 // Os09g0553200 // Os01g0847200 // Os02g0173500 // Os12g0180400 // Os12g0139500 // Os05g0…
GO:0017171 F serine hydrolase activity 21 2787 211 23155 0.83 1 // Os02g0743500 // Os09g0533400 // Os10g0564500 // Os02g0634500 // Os06g0645600 // Os03g0764800 // Os05g0432700 // Os03g0390200 // Os10g0580800 // Os06g0186400 // Os01g0869900 // Os04g0691100 // Os05g0592100 // Os12g0166700 // Os08g0562200 // Os03g0761500 // Os09g0453400 // Os07g0479300 // Os02g0664300 // Os07g0622000 // Os02g0634700
GO:0030554 F adenyl nucleotide binding 255 2787 2414 23155 0.98 1 // Os05g0405000 // Os12g0586600 // Os06g0103500 // Os07g0492000 // Os04g0602800 // Os03g0390200 // Os04g0398300 // Os04g0584600 // Os11g0171500 // Os06g0547900 // Os03g0718100 // Os08g0137200 // Os06g0127300 // Os12g0277500 // Os07g0572000 // Os03g0298400 // Os02g0146600 // Os01g0367700 // Os01g0966000 // Os03g0838100 // Os05g01290…
GO:0004518 F nuclease activity 7 2787 139 23155 1 1 // Os08g0434100 // Os03g0794800 // Os04g0652700 // Os04g0397100 // Os01g0897200 // Os05g0170800 // Os10g0412100
GO:0022836 F gated channel activity 5 2787 41 23155 0.56 1 // Os09g0361400 // Os05g0536200 // Os04g0643600 // Os03g0202200 // Os07g0103100
GO:0008047 F enzyme activator activity 8 2787 36 23155 0.094 1 // Os08g0518100 // Os02g0198300 // Os08g0464000 // Os01g0813900 // Os03g0278400 // Os07g0563800 // Os03g0854100 // Os02g0139100
GO:0032559 F adenyl ribonucleotide binding 243 2787 2291 23155 0.98 1 // Os05g0405000 // Os12g0586600 // Os07g0492000 // Os04g0602800 // Os03g0390200 // Os04g0398300 // Os04g0584600 // Os11g0171500 // Os06g0547900 // Os03g0718100 // Os08g0137200 // Os06g0127300 // Os12g0277500 // Os07g0572000 // Os03g0298400 // Os02g0146600 // Os01g0367700 // Os01g0966000 // Os03g0838100 // Os05g0129000 // Os02g0…
GO:0008757 F S-adenosylmethionine-dependent methyltransferase activity 5 2787 54 23155 0.77 1 // Os06g0574100 // Os12g0607000 // Os05g0490700 // Os08g0557000 // Os11g0602200
GO:0016876 F ligase activity, forming aminoacyl-tRNA and related compounds 5 2787 65 23155 0.88 1 // Os04g0398300 // Os09g0294000 // Os01g0372700 // Os06g0508700 // Os03g0143300
GO:0016679 F oxidoreductase activity, acting on diphenols and related substances as donors 7 2787 36 23155 0.17 1 // Os04g0398500 // Os03g0806900 // Os02g0520800 // Os11g0162200 // Os05g0400400 // Os07g0205000 // Os02g0541700
GO:0008092 F cytoskeletal protein binding 5 2787 55 23155 0.79 1 // Os03g0381200 // Os07g0562800 // Os03g0722600 // Os02g0274100 // Os01g0290000
GO:0030695 F GTPase regulator activity 11 2787 57 23155 0.11 1 // Os03g0666100 // Os03g0328000 // Os05g0418000 // Os03g0854100 // Os02g0198300 // Os01g0813900 // Os03g0278400 // Os03g0246800 // Os07g0563800 // Os08g0518100 // Os05g0304400
GO:0070035 F purine NTP-dependent helicase activity 15 2787 92 23155 0.17 1 // Os02g0146600 // Os02g0107000 // Os03g0856200 // Os04g0533000 // Os01g0772200 // Os03g0566800 // Os10g0503700 // Os02g0150100 // Os07g0508000 // Os02g0301500 // Os01g0639100 // Os11g0599500 // Os01g0911100 // Os01g0549400 // Os01g0549700
GO:0005083 F small GTPase regulator activity 10 2787 56 23155 0.17 1 // Os03g0666100 // Os05g0418000 // Os03g0854100 // Os02g0198300 // Os01g0813900 // Os03g0278400 // Os03g0246800 // Os07g0563800 // Os08g0518100 // Os05g0304400
GO:0005507 F copper ion binding 7 2787 100 23155 0.95 1 // Os04g0269600 // Os08g0482700 // Os06g0101600 // Os04g0476100 // Os06g0216700 // Os02g0530100 // Os08g0205400
GO:0008234 F cysteine-type peptidase activity 17 2787 126 23155 0.37 1 // Os02g0469600 // Os04g0311400 // Os08g0556900 // Os04g0624000 // Os07g0516500 // Os04g0682000 // Os04g0650000 // Os02g0709400 // Os01g0559600 // Os03g0367900 // Os11g0102700 // Os08g0191600 // Os07g0512200 // Os05g0310500 // Os05g0207900 // Os04g0674400 // Os09g0396300
GO:0022804 F active transmembrane transporter activity 41 2787 326 23155 0.42 1 // Os06g0178900 // Os03g0281600 // Os12g0586600 // Os06g0143700 // Os03g0142800 // Os10g0539900 // Os06g0128300 // Os01g0659200 // Os03g0634000 // Os03g0755100 // Os06g0662000 // Os03g0576900 // Os01g0647100 // Os01g0645200 // Os01g0856500 // Os01g0966000 // Os05g0553000 // Os08g0562800 // Os06g0593100 // Os12g0641100…
GO:0043169 F cation binding 361 2787 2899 23155 0.27 1 // Os02g0510200 // Os12g0178100 // Os03g0722100 // Os02g0704900 // Os05g0597100 // Os01g0857700 // Os07g0573300 // Os02g0771700 // Os03g0592500 // Os01g0639900 // Os01g0949500 // Os07g0615800 // Os01g0192000 // Os03g0266100 // Os01g0583100 // Os12g0571200 // Os02g0187800 // Os08g0504700 // Os08g0530400 // Os09g0535100 // Os05g0163100 // Os01g…
GO:0043492 F ATPase activity, coupled to movement of substances 19 2787 127 23155 0.22 1 // Os10g0320400 // Os03g0281600 // Os12g0586600 // Os06g0568200 // Os04g0656100 // Os01g0685800 // Os03g0142800 // Os07g0495200 // Os03g0280000 // Os06g0128300 // Os01g0659200 // Os05g0553000 // Os03g0755100 // Os06g0662000 // Os03g0685900 // Os07g0191200 // Os04g0620000 // Os04g0643100 // Os01g0966000
GO:0004721 F phosphoprotein phosphatase activity 20 2787 120 23155 0.11 1 // Os01g0583100 // Os03g0821300 // Os03g0268000 // Os05g0144400 // Os05g0390500 // Os01g0691700 // Os02g0217600 // Os12g0617900 // Os03g0805300 // Os04g0659500 // Os06g0717800 // Os01g0390900 // Os03g0292100 // Os06g0152000 // Os01g0349400 // Os12g0407500 // Os02g0820000 // Os01g0513100 // Os05g0587100 // Os10g0370000
GO:0015662 F ATPase activity, coupled to transmembrane movement of ions, phosphorylative mechanism 8 2787 59 23155 0.43 1 // Os03g0281600 // Os12g0586600 // Os04g0656100 // Os01g0685800 // Os05g0553000 // Os03g0685900 // Os07g0191200 // Os01g0966000
GO:0016820 F hydrolase activity, acting on acid anhydrides, catalyzing transmembrane movement of substances 21 2787 130 23155 0.13 1 // Os10g0320400 // Os03g0281600 // Os05g0593100 // Os12g0586600 // Os06g0568200 // Os04g0656100 // Os01g0685800 // Os03g0142800 // Os07g0495200 // Os03g0280000 // Os06g0128300 // Os01g0659200 // Os05g0553000 // Os03g0755100 // Os06g0662000 // Os03g0685900 // Os07g01…
GO:0015294 F solute:cation symporter activity 6 2787 35 23155 0.27 1 // Os08g0323700 // Os10g0539900 // Os06g0593100 // Os01g0645200 // Os12g0641400 // Os05g0579000
GO:0015291 F secondary active transmembrane transporter activity 12 2787 145 23155 0.92 1 // Os01g0856500 // Os06g0143700 // Os08g0323700 // Os08g0562800 // Os06g0695800 // Os10g0539900 // Os12g0641400 // Os12g0641100 // Os01g0647100 // Os01g0645200 // Os06g0593100 // Os05g0579000
GO:0015293 F symporter activity 7 2787 44 23155 0.31 1 // Os01g0856500 // Os08g0323700 // Os10g0539900 // Os06g0593100 // Os01g0645200 // Os12g0641400 // Os05g0579000
GO:0003723 F RNA binding 64 2787 489 23155 0.28 1 // Os08g0434100 // Os02g0722700 // Os10g0170200 // Os01g0256900 // Os08g0110800 // Os04g0504800 // Os12g0142900 // Os08g0542900 // Os01g0897200 // Os08g0519800 // Os03g0794700 // Os05g0419500 // Os08g0480100 // Os02g0105900 // Os04g0613500 // Os01g0896700 // Os01g0549700 // Os02g0146600 // Os01g0756400 // Os02g0245000 // Os08g0431100 // Os03g02964…
GO:0019200 F carbohydrate kinase activity 6 2787 30 23155 0.18 1 // Os01g0191700 // Os06g0151900 // Os06g0247500 // Os08g0113100 // Os01g0894300 // Os08g0345700
GO:0015450 F P-P-bond-hydrolysis-driven protein transmembrane transporter activity 5 2787 21 23155 0.14 1 // Os03g0634000 // Os03g0825400 // Os12g0571200 // Os01g0626300 // Os02g0178400
GO:0004872 F receptor activity 26 2787 301 23155 0.96 1 // Os02g0496900 // Os01g0836800 // Os04g0433600 // Os01g0707300 // Os08g0258200 // Os08g0480100 // Os07g0103100 // Os03g0369800 // Os11g0546100 // Os08g0421900 // Os05g0588300 // Os02g0116700 // Os03g0335300 // Os06g0132100 // Os06g0664300 // Os02g0228300 // Os02g0597800 // Os06g0643700 // Os08g0548200 // Os06g0717200 // Os10g0516200 // Os01…
GO:0004871 F signal transducer activity 51 2787 396 23155 0.35 1 // Os02g0496900 // Os12g0101800 // Os12g0562600 // Os04g0433600 // Os02g0594700 // Os01g0707300 // Os11g0206700 // Os08g0258200 // Os08g0480100 // Os07g0103100 // Os03g0369800 // Os06g0154500 // Os10g0362300 // Os11g0546100 // Os01g0923700 // Os05g0566400 // Os08g0557700 // Os05g0588300 // Os07g0637300 // Os02g0116700 // Os01g083680…
GO:0050661 F NADP or NADPH binding 6 2787 24 23155 0.096 1 // Os10g0502400 // Os11g0484500 // Os03g0784700 // Os09g0294000 // Os02g0813500 // Os06g0111500
GO:0050660 F FAD binding 12 2787 119 23155 0.76 1 // Os02g0510200 // Os06g0103500 // Os01g0337900 // Os01g0328700 // Os03g0231800 // Os08g0468100 // Os03g0784700 // Os08g0460600 // Os02g0813500 // Os07g0134800 // Os09g0567300 // Os02g0109200
GO:0030528 F transcription regulator activity 89 2787 759 23155 0.61 1 // Os02g0553600 // Os06g0603000 // Os03g0815800 // Os03g0183300 // Os12g0160400 // Os05g0585900 // Os07g0615800 // Os09g0306400 // Os10g0362300 // Os01g0924400 // Os02g0597800 // Os01g0871200 // Os03g0680800 // Os08g0564800 // Os06g0194000 // Os04g0546800 // Os01g0131600 // Os03g0657000 // Os05g0129300 // Os02g0820900 // Os03g…
GO:0009055 F electron carrier activity 58 2787 667 23155 0.99 1 // Os10g0579300 // Os08g0104600 // Os02g0121800 // Os05g0499400 // Os07g0186000 // Os06g0103500 // Os11g0162200 // Os01g0357100 // Os01g0967000 // Os05g0508500 // Os04g0623500 // Os10g0317900 // Os04g0530600 // Os07g0677200 // Os02g0639900 // Os05g0420600 // Os11g0525200 // Os04g0688100 // Os08g0468100 // Os02g0162000 // Os11g0546000…
GO:0046914 F transition metal ion binding 263 2787 2220 23155 0.61 1 // Os06g0708600 // Os06g0152200 // Os05g0499400 // Os06g0727200 // Os05g0154600 // Os12g0178100 // Os03g0722100 // Os01g0558900 // Os12g0571200 // Os03g0278400 // Os02g0532500 // Os01g0349400 // Os02g0789400 // Os05g0597100 // Os01g0857700 // Os07g0573300 // Os03g0271600 // Os08g0246800 // Os02g0580800 // Os01g0954400 // Os01g06…
GO:0003824 F catalytic activity 946 2787 7902 23155 0.58 1 // Os01g0598600 // Os03g0405900 // Os12g0178100 // Os06g0193000 // Os03g0390200 // Os04g0624600 // Os02g0704900 // Os06g0547900 // Os02g0771700 // Os02g0639900 // Os03g0298400 // Os10g0533600 // Os01g0966000 // Os03g0838100 // Os05g0390500 // Os02g0634500 // Os02g0664300 // Os07g0615800 // Os01g0178000 // Os03g0358100 // Os05g0273800 // O…
GO:0015035 F protein disulfide oxidoreductase activity 6 2787 43 23155 0.43 1 // Os04g0508300 // Os12g0175500 // Os01g0194600 // Os10g0500700 // Os04g0530600 // Os02g0639900
GO:0015036 F disulfide oxidoreductase activity 10 2787 52 23155 0.12 1 // Os04g0508300 // Os12g0175500 // Os01g0194600 // Os10g0500700 // Os01g0337900 // Os01g0328700 // Os04g0530600 // Os02g0813500 // Os02g0639900 // Os09g0567300
GO:0032991 C macromolecular complex 366 2787 1227 23155 5.1e-48 4.1e-45 // Os01g0703600 // Os08g0385900 // Os02g0534800 // Os04g0349500 // Os01g0152900 // Os03g0298400 // Os03g0592500 // Os02g0622300 // Os12g0150100 // Os03g0385900 // Os01g0834600 // Os09g0248300 // Os01g0610100 // Os01g0583100 // Os05g0149600 // Os04g0643100 // Os01g0750800 // Os05g0477300 // Os12g0104800 // Os10g0363300 // Os07…
GO:0030529 C ribonucleoprotein complex 158 2787 384 23155 7.1e-33 2.9e-30 // Os02g0814700 // Os08g0505300 // Os01g0752300 // Os03g0579300 // Os09g0568800 // Os02g0534800 // Os03g0794700 // Os04g0349500 // Os07g0109500 // Os10g0170200 // Os02g0105900 // Os02g0229000 // Os02g0821200 // Os11g0482000 // Os08g0130500 // Os03g0234200 // Os02g0622300 // Os05g0556900 // Os12g0150100 // Os03g0385900 // Os…
GO:0005840 C ribosome 141 2787 316 23155 2.6e-32 7e-30 // Os02g0814700 // Os08g0505300 // Os01g0752300 // Os03g0579300 // Os09g0568800 // Os02g0534800 // Os03g0794700 // Os04g0349500 // Os07g0109500 // Os10g0170200 // Os02g0105900 // Os02g0229000 // Os02g0821200 // Os11g0482000 // Os07g0229900 // Os03g0234200 // Os02g0622300 // Os05g0556900 // Os12g0150100 // Os03g0385900 // Os06g0701400 // Os08g…
GO:0043232 C intracellular non-membrane-bounded organelle 201 2787 684 23155 1.3e-25 2.1e-23 // Os09g0553100 // Os02g0814700 // Os08g0505300 // Os01g0752300 // Os03g0579300 // Os06g0701400 // Os09g0568800 // Os02g0534800 // Os03g0794700 // Os04g0349500 // Os07g0109500 // Os10g0170200 // Os01g0152900 // Os08g0137200 // Os02g0229000 // Os02g0821200 // Os11g0482000 // Os07g0229900 // Os03g0234200 //…
GO:0043228 C non-membrane-bounded organelle 201 2787 684 23155 1.3e-25 2.1e-23 // Os09g0553100 // Os02g0814700 // Os08g0505300 // Os01g0752300 // Os03g0579300 // Os06g0701400 // Os09g0568800 // Os02g0534800 // Os03g0794700 // Os04g0349500 // Os07g0109500 // Os10g0170200 // Os01g0152900 // Os08g0137200 // Os02g0229000 // Os02g0821200 // Os11g0482000 // Os07g0229900 // Os03g0234200 // Os02g0622300 …
GO:0043234 C protein complex 189 2787 792 23155 5.6e-16 7.4e-14 // Os01g0703600 // Os07g0640100 // Os07g0148900 // Os06g0662000 // Os01g0349400 // Os10g0363300 // Os08g0137200 // Os07g0512200 // Os05g0187000 // Os03g0298400 // Os06g0175900 // Os03g0592500 // Os03g0387100 // Os02g0803700 // Os03g0628900 // Os07g0463100 // Os09g0248300 // Os08g0478200 // Os01g0610100 // Os01g0583100 // Os09g0248200…
GO:0044422 C organelle part 196 2787 902 23155 3.7e-13 3.7e-11 // Os02g0496900 // Os09g0553100 // Os05g0536200 // Os06g0175900 // Os07g0109500 // Os10g0170200 // Os01g0152900 // Os08g0137200 // Os12g0283800 // Os07g0512200 // Os11g0482000 // Os03g0592500 // Os01g0710000 // Os12g0150100 // Os12g0583400 // Os03g0784700 // Os03g0799000 // Os06g0106100 // Os05g0108800 // Os09g0248300 // Os08g0478200 …
GO:0044446 C intracellular organelle part 196 2787 902 23155 3.7e-13 3.7e-11 // Os02g0496900 // Os09g0553100 // Os05g0536200 // Os06g0175900 // Os07g0109500 // Os10g0170200 // Os01g0152900 // Os08g0137200 // Os12g0283800 // Os07g0512200 // Os11g0482000 // Os03g0592500 // Os01g0710000 // Os12g0150100 // Os12g0583400 // Os03g0784700 // Os03g0799000 // Os06g0106100 // Os05g0108800 // Os09g0248300 //…
GO:0031090 C organelle membrane 89 2787 335 23155 4.1e-10 3.7e-08 // Os02g0496900 // Os06g0175900 // Os10g0573700 // Os12g0283800 // Os07g0512200 // Os05g0585900 // Os03g0592500 // Os12g0583400 // Os03g0784700 // Os05g0108800 // Os08g0200300 // Os07g0647500 // Os01g0750800 // Os11g0131700 // Os12g0104800 // Os08g0277900 // Os06g0336200 // Os04g0601700 // Os07g0564600 // Os05g0357200 // Os04g06126…
GO:0044425 C membrane part 222 2787 1234 23155 3.3e-08 2.6e-06 // Os10g0513300 // Os08g0127100 // Os02g0496900 // Os12g0586600 // Os03g0583800 // Os01g0703600 // Os04g0390500 // Os03g0296800 // Os06g0662000 // Os07g0103100 // Os06g0210100 // Os05g0585900 // Os06g0175900 // Os03g0592500 // Os07g0581000 // Os01g0966000 // Os09g0322000 // Os02g0768200 // Os08g0152800 // Os06g0143700 // Os02g0229400 …
GO:0044429 C mitochondrial part 49 2787 154 23155 3.9e-08 2.6e-06 // Os03g0191100 // Os05g0323900 // Os02g0496900 // Os08g0478200 // Os01g0179300 // Os04g0498200 // Os08g0556600 // Os06g0175900 // Os10g0573700 // Os06g0602700 // Os02g0767500 // Os05g0420600 // Os05g0585900 // Os09g0361400 // Os03g0825400 // Os11g0162200 // Os03g0296800 // Os09g0560300 // Os05g0536200 // Os07g0134800 // Os02g07173…
GO:0031967 C organelle envelope 58 2787 200 23155 3.7e-08 2.6e-06 // Os03g0191100 // Os02g0496900 // Os08g0478200 // Os05g0155500 // Os04g0498200 // Os08g0556600 // Os06g0175900 // Os10g0573700 // Os01g0104100 // Os12g0283800 // Os06g0602700 // Os02g0767500 // Os05g0420600 // Os05g0585900 // Os02g0795300 // Os09g0361400 // Os08g0112600 // Os03g0825400 // Os03g0806900 // Os11g0162200 // Os03g02968…
GO:0070469 C respiratory chain 19 2787 27 23155 8.6e-08 4.9e-06 // Os06g0175900 // Os01g0612200 // Os07g0647500 // Os01g0750800 // Os03g0806900 // Os11g0162200 // Os02g0162000 // Os07g0498300 // Os07g0640100 // Os04g0498200 // Os08g0556600 // Os05g0481600 // Os09g0560300 // Os05g0301700 // Os03g0390400 // Os02g0541700 // Os07g0134800 // Os05g0420600 // Os12g0561000
GO:0031975 C envelope 58 2787 206 23155 8.6e-08 4.9e-06 // Os03g0191100 // Os02g0496900 // Os08g0478200 // Os05g0155500 // Os04g0498200 // Os08g0556600 // Os06g0175900 // Os10g0573700 // Os01g0104100 // Os12g0283800 // Os06g0602700 // Os02g0767500 // Os05g0420600 // Os05g0585900 // Os02g0795300 // Os09g0361400 // Os08g0112600 // Os03g0825400 // Os03g0806900 // Os11g0162200 // Os03g0296800 // Os12…
GO:0005740 C mitochondrial envelope 44 2787 138 23155 1.8e-07 9.1e-06 // Os03g0191100 // Os02g0496900 // Os08g0478200 // Os04g0498200 // Os08g0556600 // Os06g0175900 // Os10g0573700 // Os06g0602700 // Os02g0767500 // Os05g0420600 // Os05g0585900 // Os09g0361400 // Os03g0825400 // Os11g0162200 // Os03g0296800 // Os09g0560300 // Os05g0536200 // Os07g0134800 // Os02g0717300 // Os12g0561000 // Os01g0…
GO:0031966 C mitochondrial membrane 42 2787 128 23155 1.8e-07 9.1e-06 // Os03g0191100 // Os02g0496900 // Os08g0478200 // Os04g0498200 // Os08g0556600 // Os06g0175900 // Os10g0573700 // Os06g0602700 // Os02g0767500 // Os05g0420600 // Os05g0585900 // Os09g0361400 // Os11g0162200 // Os03g0296800 // Os09g0560300 // Os05g0536200 // Os07g0134800 // Os02g0717300 // Os12g0561000 // Os01g0612200 // Os07g0…
GO:0019866 C organelle inner membrane 35 2787 107 23155 2e-06 9.2e-05 // Os03g0191100 // Os08g0478200 // Os04g0498200 // Os11g0707800 // Os06g0175900 // Os10g0573700 // Os12g0283800 // Os06g0602700 // Os02g0767500 // Os05g0420600 // Os05g0585900 // Os02g0162000 // Os11g0162200 // Os03g0296800 // Os07g0134800 // Os02g0717300 // Os12g0561000 // Os01g0612200 // Os07g0647500 // Os03g0806900 // Os07g0…
GO:0005743 C mitochondrial inner membrane 34 2787 105 23155 3.3e-06 0.00014 // Os03g0191100 // Os08g0478200 // Os04g0498200 // Os11g0707800 // Os06g0175900 // Os10g0573700 // Os06g0602700 // Os02g0767500 // Os05g0420600 // Os05g0585900 // Os02g0162000 // Os11g0162200 // Os03g0296800 // Os07g0134800 // Os02g0717300 // Os12g0561000 // Os01g0612200 // Os07g0647500 // Os03g0806900 // Os07g0495200 // …
GO:0016469 C proton-transporting two-sector ATPase complex 21 2787 46 23155 4e-06 0.00016 // Os01g0610100 // Os11g0169900 // Os05g0593100 // Os04g0643100 // Os06g0568200 // Os04g0660600 // Os08g0478200 // Os01g0834200 // Os07g0495200 // Os10g0320400 // Os01g0659200 // Os05g0553000 // Os01g0962300 // Os06g0662000 // Os01g0587000 // Os04g0601700 // Os04g0117100 // Os10g0527100 // Os01g0685800 // Os…
GO:0033279 C ribosomal subunit 20 2787 42 23155 4.1e-06 0.00016 // Os03g0798600 // Os06g0134000 // Os07g0616600 // Os01g0140500 // Os08g0234000 // Os01g0834500 // Os12g0150100 // Os03g0756000 // Os03g0807800 // Os01g0100700 // Os04g0605900 // Os07g0184300 // Os08g0530200 // Os10g0170200 // Os09g0258600 // Os03g0577000 // Os03g0182600 // Os07g0109500 // Os08g0310100 // Os11g0482000
GO:0005746 C mitochondrial respiratory chain 13 2787 20 23155 1.8e-05 0.00064 // Os12g0561000 // Os01g0612200 // Os07g0647500 // Os03g0806900 // Os11g0162200 // Os02g0162000 // Os04g0498200 // Os06g0175900 // Os05g0301700 // Os03g0390400 // Os02g0541700 // Os07g0134800 // Os05g0420600
GO:0044455 C mitochondrial membrane part 16 2787 31 23155 1.7e-05 0.00064 // Os12g0561000 // Os01g0612200 // Os07g0647500 // Os03g0806900 // Os04g0117100 // Os08g0478200 // Os11g0162200 // Os02g0162000 // Os04g0498200 // Os07g0495200 // Os06g0175900 // Os05g0301700 // Os03g0390400 // Os02g0541700 // Os07g0134800 // Os05g0420600
GO:0000786 C nucleosome 20 2787 51 23155 3.9e-05 0.0014 // Os03g0279200 // Os07g0545400 // Os09g0103600 // Os01g0708000 // Os09g0553100 // Os05g0462700 // Os09g0433600 // Os01g0152700 // Os03g0395900 // Os01g0152900 // Os10g0539500 // Os12g0613300 // Os03g0799000 // Os05g0461400 // Os06g0130800 // Os09g0402100 // Os03g0119900 // Os12g0438000 // Os01g0502900 // Os05g0574300
GO:0005874 C microtubule 17 2787 40 23155 6.6e-05 0.0022 // Os09g0248200 // Os09g0248300 // Os03g0780600 // Os05g0156600 // Os04g0624000 // Os11g0247300 // Os11g0629400 // Os03g0661300 // Os05g0144100 // Os06g0671900 // Os03g0219300 // Os03g0417800 // Os02g0274100 // Os08g0191600 // Os07g0574800 // Os07g0512200 // Os02g0816500
GO:0032993 C protein-DNA complex 20 2787 54 23155 7.4e-05 0.0024 // Os03g0279200 // Os07g0545400 // Os09g0103600 // Os01g0708000 // Os09g0553100 // Os05g0462700 // Os09g0433600 // Os01g0152700 // Os03g0395900 // Os01g0152900 // Os10g0539500 // Os12g0613300 // Os03g0799000 // Os05g0461400 // Os06g0130800 // Os09g0402100 // Os03g0119900 // Os12g0438000 // Os01g0502900 // Os05g0574300
GO:0015935 C small ribosomal subunit 11 2787 19 23155 0.00017 0.0052 // Os06g0134000 // Os07g0616600 // Os01g0834500 // Os03g0807800 // Os01g0100700 // Os07g0184300 // Os10g0170200 // Os03g0577000 // Os03g0182600 // Os03g0798600 // Os11g0482000
GO:0005829 C cytosol 30 2787 112 23155 0.00022 0.0064 // Os01g0191700 // Os06g0151900 // Os05g0405000 // Os07g0435100 // Os02g0325100 // Os05g0187000 // Os06g0607800 // Os03g0298400 // Os03g0387100 // Os02g0803700 // Os03g0628900 // Os06g0699900 // Os02g0182500 // Os06g0247500 // Os03g0776000 // Os06g0232000 // Os03g0851300 // Os08g0345700 // Os06g0643100 // Os02g0199900 // Os04g0485000 // Os06g0…
GO:0033176 C proton-transporting V-type ATPase complex 10 2787 17 23155 0.0003 0.0086 // Os01g0610100 // Os11g0169900 // Os05g0593100 // Os06g0568200 // Os04g0660600 // Os01g0962300 // Os06g0662000 // Os01g0587000 // Os04g0601700 // Os12g0168900
GO:0033177 C proton-transporting two-sector ATPase complex, proton-transporting domain 11 2787 21 23155 0.00032 0.0089 // Os01g0610100 // Os11g0169900 // Os04g0660600 // Os08g0478200 // Os01g0834200 // Os01g0962300 // Os01g0587000 // Os04g0117100 // Os10g0527100 // Os10g0184300 // Os12g0168900
GO:0005777 C peroxisome 12 2787 27 23155 0.00056 0.014 // Os01g0107000 // Os06g0127000 // Os08g0424500 // Os06g0103500 // Os04g0464200 // Os12g0632700 // Os03g0773800 // Os05g0101200 // Os02g0274100 // Os05g0578000 // Os07g0608900 // Os02g0661000
GO:0042579 C microbody 12 2787 27 23155 0.00056 0.014 // Os01g0107000 // Os06g0127000 // Os08g0424500 // Os06g0103500 // Os04g0464200 // Os12g0632700 // Os03g0773800 // Os05g0101200 // Os02g0274100 // Os05g0578000 // Os07g0608900 // Os02g0661000
GO:0005886 C plasma membrane 58 2787 293 23155 0.0006 0.015 // Os06g0134900 // Os10g0405300 // Os10g0378400 // Os02g0496900 // Os03g0299600 // Os01g0780500 // Os03g0123600 // Os06g0155300 // Os06g0112800 // Os03g0321500 // Os02g0666800 // Os01g0958700 // Os01g0104100 // Os01g0907300 // Os02g0689500 // Os01g0833800 // Os02g0795300 // Os01g0856500 // Os07g0445600 // Os04g0531100 // Os01g0757500 // …
GO:0009579 C thylakoid 21 2787 72 23155 0.00073 0.018 // Os03g0592500 // Os03g0428800 // Os07g0435300 // Os07g0141400 // Os08g0112600 // Os01g0501800 // Os02g0180200 // Os08g0200300 // Os06g0101600 // Os06g0725900 // Os03g0784700 // Os04g0599900 // Os12g0583400 // Os03g0343900 // Os01g0773700 // Os08g0560900 // Os07g0148900 // Os03g0169100 // Os03g0765900 // Os09g0481200 // Os06g0669400
GO:0016020 C membrane 488 2787 3523 23155 0.00098 0.023 // Os10g0513300 // Os07g0479200 // Os01g0703600 // Os04g0390500 // Os09g0558100 // Os02g0704900 // Os05g0585900 // Os03g0592500 // Os01g0966000 // Os03g0838100 // Os09g0322000 // Os04g0542800 // Os12g0566900 // Os05g0101200 // Os01g0239200 // Os01g0610100 // Os07g0647500 // Os04g0643100 // Os01g0750800 // Os02g0255000 // Os02g0676000 // Os12…
GO:0048475 C coated membrane 17 2787 55 23155 0.0013 0.028 // Os04g0612600 // Os02g0690700 // Os01g0281400 // Os05g0549000 // Os01g0703600 // Os01g0833700 // Os01g0321700 // Os06g0175500 // Os07g0201100 // Os03g0355600 // Os08g0395300 // Os01g0916200 // Os03g0275500 // Os06g0143900 // Os05g0461000 // Os03g0112400 // Os12g0104800
GO:0045271 C respiratory chain complex I 6 2787 7 23155 0.0013 0.028 // Os01g0750800 // Os07g0498300 // Os07g0640100 // Os08g0556600 // Os05g0481600 // Os09g0560300
GO:0030117 C membrane coat 17 2787 55 23155 0.0013 0.028 // Os04g0612600 // Os02g0690700 // Os01g0281400 // Os05g0549000 // Os01g0703600 // Os01g0833700 // Os01g0321700 // Os06g0175500 // Os07g0201100 // Os03g0355600 // Os08g0395300 // Os01g0916200 // Os03g0275500 // Os06g0143900 // Os05g0461000 // Os03g0112400 // Os12g0104800
GO:0030964 C NADH dehydrogenase complex 6 2787 7 23155 0.0013 0.028 // Os01g0750800 // Os07g0498300 // Os07g0640100 // Os08g0556600 // Os05g0481600 // Os09g0560300
GO:0034357 C photosynthetic membrane 19 2787 66 23155 0.0015 0.03 // Os03g0592500 // Os03g0428800 // Os07g0435300 // Os07g0141400 // Os08g0112600 // Os01g0501800 // Os02g0180200 // Os08g0200300 // Os06g0101600 // Os06g0725900 // Os03g0784700 // Os12g0583400 // Os03g0343900 // Os01g0773700 // Os08g0560900 // Os07g0148900 // Os03g0169100 // Os09g0481200 // Os06g0669400
GO:0012506 C vesicle membrane 13 2787 36 23155 0.0016 0.031 // Os04g0612600 // Os01g0281400 // Os04g0624000 // Os01g0833700 // Os01g0321700 // Os07g0201100 // Os12g0104800 // Os06g0143900 // Os05g0461000 // Os08g0191600 // Os07g0512200 // Os07g0564600 // Os01g0780500
GO:0030659 C cytoplasmic vesicle membrane 13 2787 36 23155 0.0016 0.031 // Os04g0612600 // Os01g0281400 // Os04g0624000 // Os01g0833700 // Os01g0321700 // Os07g0201100 // Os12g0104800 // Os06g0143900 // Os05g0461000 // Os08g0191600 // Os07g0512200 // Os07g0564600 // Os01g0780500
GO:0033179 C proton-transporting V-type ATPase, V0 domain 6 2787 8 23155 0.0021 0.041 // Os01g0610100 // Os11g0169900 // Os04g0660600 // Os01g0962300 // Os01g0587000 // Os12g0168900
GO:0044433 C cytoplasmic vesicle part 13 2787 38 23155 0.0023 0.042 // Os04g0612600 // Os01g0281400 // Os04g0624000 // Os01g0833700 // Os01g0321700 // Os07g0201100 // Os12g0104800 // Os06g0143900 // Os05g0461000 // Os08g0191600 // Os07g0512200 // Os07g0564600 // Os01g0780500
GO:0005783 C endoplasmic reticulum 30 2787 133 23155 0.0023 0.042 // Os08g0282400 // Os11g0199200 // Os08g0480100 // Os01g0560000 // Os03g0321400 // Os04g0446300 // Os11g0707600 // Os07g0142000 // Os01g0102700 // Os12g0223300 // Os01g0134500 // Os02g0178400 // Os01g0103600 // Os04g0270200 // Os07g0209000 // Os01g0907300 // Os02g0115900 // Os02g0820700 // Os02g0100100 // Os06g0503400 // Os02g01055…
GO:0044437 C vacuolar part 8 2787 17 23155 0.0035 0.063 // Os11g0169900 // Os04g0624000 // Os01g0975900 // Os04g0682000 // Os06g0336200 // Os08g0191600 // Os04g0601700 // Os07g0512200
GO:0005853 C eukaryotic translation elongation factor 1 complex 5 2787 6 23155 0.0038 0.066 // Os02g0220500 // Os03g0406200 // Os07g0614500 // Os06g0571400 // Os07g0662500
GO:0016021 C integral to membrane 156 2787 1030 23155 0.0043 0.072 // Os10g0513300 // Os08g0127100 // Os02g0496900 // Os12g0586600 // Os03g0583800 // Os06g0143700 // Os04g0390500 // Os03g0296800 // Os07g0103100 // Os06g0210100 // Os05g0585900 // Os03g0592500 // Os07g0581000 // Os01g0966000 // Os09g0322000 // Os02g0768200 // Os08g0152800 // Os02g0229400 // Os01g0239200 // Os05g0108800 // Os01g0610…
GO:0012505 C endomembrane system 33 2787 160 23155 0.0048 0.08 // Os01g0281400 // Os08g0480100 // Os01g0104100 // Os07g0512200 // Os04g0446300 // Os02g0795300 // Os12g0151500 // Os07g0564600 // Os04g0624000 // Os12g0223300 // Os07g0201100 // Os06g0143900 // Os01g0833700 // Os08g0191600 // Os05g0108800 // Os01g0103600 // Os04g0612600 // Os07g0209000 // Os05g0155500 // Os05g0353400 // Os02g0820700 …
GO:0033178 C proton-transporting two-sector ATPase complex, catalytic domain 9 2787 23 23155 0.0053 0.085 // Os05g0593100 // Os04g0643100 // Os06g0568200 // Os07g0495200 // Os10g0320400 // Os01g0659200 // Os05g0553000 // Os06g0662000 // Os01g0685800
GO:0015934 C large ribosomal subunit 9 2787 23 23155 0.0053 0.085 // Os04g0605900 // Os01g0140500 // Os12g0150100 // Os03g0756000 // Os07g0109500 // Os08g0234000 // Os09g0258600 // Os08g0310100 // Os08g0530200
GO:0045275 C respiratory chain complex III 5 2787 7 23155 0.0059 0.091 // Os06g0175900 // Os02g0541700 // Os03g0806900 // Os11g0162200 // Os05g0301700
GO:0005750 C mitochondrial respiratory chain complex III 5 2787 7 23155 0.0059 0.091 // Os06g0175900 // Os02g0541700 // Os03g0806900 // Os11g0162200 // Os05g0301700
GO:0005774 C vacuolar membrane 7 2787 15 23155 0.0065 0.096 // Os11g0169900 // Os04g0624000 // Os01g0975900 // Os06g0336200 // Os08g0191600 // Os04g0601700 // Os07g0512200
GO:0005884 C actin filament 7 2787 15 23155 0.0065 0.096 // Os01g0866100 // Os11g0163100 // Os10g0510000 // Os04g0599900 // Os03g0836000 // Os08g0137200 // Os03g0718100
GO:0031224 C intrinsic to membrane 156 2787 1048 23155 0.0074 0.11 // Os10g0513300 // Os08g0127100 // Os02g0496900 // Os12g0586600 // Os03g0583800 // Os06g0143700 // Os04g0390500 // Os03g0296800 // Os07g0103100 // Os06g0210100 // Os05g0585900 // Os03g0592500 // Os07g0581000 // Os01g0966000 // Os09g0322000 // Os02g0768200 // Os08g0152800 // Os02g0229400 // Os01g0239200 // Os05g0108800 // Os01g0610…
GO:0044430 C cytoskeletal part 28 2787 136 23155 0.0091 0.13 // Os01g0866100 // Os11g0629400 // Os03g0417800 // Os08g0137200 // Os07g0512200 // Os04g0624000 // Os05g0144100 // Os03g0381200 // Os09g0248300 // Os09g0248200 // Os03g0780600 // Os05g0156600 // Os11g0247300 // Os10g0510000 // Os12g0299300 // Os03g0661300 // Os08g0191600 // Os03g0219300 // Os07g0574800 // Os02g0274100 // Os03g0718100 //…
GO:0031974 C membrane-enclosed lumen 27 2787 132 23155 0.011 0.15 // Os05g0292200 // Os05g0323900 // Os01g0179300 // Os01g0560000 // Os07g0512200 // Os02g0135800 // Os04g0624000 // Os01g0772200 // Os01g0710000 // Os04g0682000 // Os08g0191600 // Os01g0143800 // Os02g0115900 // Os11g0131700 // Os01g0266600 // Os12g0571200 // Os08g0155700 // Os05g0347000 // Os02g0710900 // Os03g0657000 // Os05g01077…
GO:0044436 C thylakoid part 14 2787 54 23155 0.012 0.17 // Os03g0592500 // Os03g0428800 // Os07g0141400 // Os08g0112600 // Os01g0501800 // Os02g0180200 // Os08g0200300 // Os06g0101600 // Os06g0725900 // Os12g0583400 // Os03g0784700 // Os03g0169100 // Os03g0765900 // Os06g0669400
GO:0042651 C thylakoid membrane 11 2787 38 23155 0.013 0.18 // Os03g0592500 // Os03g0428800 // Os08g0112600 // Os02g0180200 // Os08g0200300 // Os06g0101600 // Os06g0725900 // Os12g0583400 // Os03g0784700 // Os03g0169100 // Os06g0669400
GO:0030118 C clathrin coat 9 2787 28 23155 0.014 0.19 // Os01g0703600 // Os02g0690700 // Os06g0175500 // Os03g0355600 // Os03g0275500 // Os03g0112400 // Os12g0104800 // Os05g0549000 // Os01g0833700
GO:0005856 C cytoskeleton 32 2787 168 23155 0.014 0.19 // Os03g0783000 // Os01g0866100 // Os11g0629400 // Os03g0417800 // Os02g0829900 // Os08g0137200 // Os07g0512200 // Os04g0624000 // Os02g0652300 // Os05g0144100 // Os03g0381200 // Os09g0248300 // Os09g0476000 // Os09g0248200 // Os03g0780600 // Os05g0156600 // Os11g0247300 // Os10g0510000 // Os12g0299300 // Os03g0661300 // Os08g0191600 // Os03g…
GO:0015629 C actin cytoskeleton 10 2787 33 23155 0.014 0.19 // Os07g0562800 // Os01g0866100 // Os11g0163100 // Os10g0510000 // Os04g0599900 // Os03g0381200 // Os10g0488800 // Os08g0137200 // Os03g0718100 // Os03g0836000
GO:0005773 C vacuole 14 2787 57 23155 0.018 0.22 // Os11g0169900 // Os04g0682000 // Os04g0527400 // Os04g0624000 // Os01g0975900 // Os04g0601700 // Os06g0336200 // Os08g0516900 // Os02g0119400 // Os01g0920000 // Os08g0191600 // Os09g0499000 // Os07g0512200 // Os08g0277900
GO:0008287 C protein serine/threonine phosphatase complex 18 2787 81 23155 0.018 0.22 // Os01g0583100 // Os03g0821300 // Os03g0268000 // Os05g0144400 // Os03g0844500 // Os06g0717800 // Os02g0217600 // Os12g0617900 // Os05g0178400 // Os04g0659500 // Os03g0292100 // Os01g0691700 // Os01g0349400 // Os02g0820000 // Os03g0805300 // Os05g0587100 // Os01g0600200 // Os04g0485100
GO:0009521 C photosystem 10 2787 35 23155 0.019 0.23 // Os03g0592500 // Os07g0435300 // Os01g0501800 // Os08g0200300 // Os07g0141400 // Os03g0343900 // Os01g0773700 // Os08g0560900 // Os07g0148900 // Os09g0481200
GO:0055035 C plastid thylakoid membrane 9 2787 30 23155 0.02 0.24 // Os03g0592500 // Os03g0428800 // Os08g0112600 // Os02g0180200 // Os06g0669400 // Os06g0101600 // Os06g0725900 // Os12g0583400 // Os03g0169100
GO:0009535 C chloroplast thylakoid membrane 9 2787 30 23155 0.02 0.24 // Os03g0592500 // Os03g0428800 // Os08g0112600 // Os02g0180200 // Os06g0669400 // Os06g0101600 // Os06g0725900 // Os12g0583400 // Os03g0169100
GO:0005624 C membrane fraction 5 2787 11 23155 0.023 0.26 // Os05g0108800 // Os04g0446300 // Os07g0635900 // Os02g0125300 // Os12g0223300
GO:0005626 C insoluble fraction 5 2787 11 23155 0.023 0.26 // Os05g0108800 // Os04g0446300 // Os07g0635900 // Os02g0125300 // Os12g0223300
GO:0070013 C intracellular organelle lumen 24 2787 123 23155 0.024 0.27 // Os05g0292200 // Os05g0323900 // Os01g0179300 // Os01g0560000 // Os07g0512200 // Os02g0135800 // Os04g0624000 // Os01g0772200 // Os01g0710000 // Os04g0682000 // Os08g0191600 // Os01g0143800 // Os02g0115900 // Os01g0266600 // Os08g0155700 // Os05g0347000 // Os02g0710900 // Os03g0657000 // Os05g0107700 // Os01g0180800 // Os08…
GO:0043233 C organelle lumen 24 2787 123 23155 0.024 0.27 // Os05g0292200 // Os05g0323900 // Os01g0179300 // Os01g0560000 // Os07g0512200 // Os02g0135800 // Os04g0624000 // Os01g0772200 // Os01g0710000 // Os04g0682000 // Os08g0191600 // Os01g0143800 // Os02g0115900 // Os01g0266600 // Os08g0155700 // Os05g0347000 // Os02g0710900 // Os03g0657000 // Os05g0107700 // Os01g0180800 // Os08g0343300 // Os…
GO:0030663 C COPI coated vesicle membrane 6 2787 16 23155 0.025 0.27 // Os04g0612600 // Os01g0281400 // Os05g0461000 // Os07g0201100 // Os06g0143900 // Os01g0833700
GO:0030662 C coated vesicle membrane 8 2787 26 23155 0.025 0.27 // Os04g0612600 // Os01g0281400 // Os01g0833700 // Os01g0321700 // Os07g0201100 // Os12g0104800 // Os06g0143900 // Os05g0461000
GO:0030135 C coated vesicle 8 2787 26 23155 0.025 0.27 // Os04g0612600 // Os01g0281400 // Os01g0833700 // Os01g0321700 // Os07g0201100 // Os12g0104800 // Os06g0143900 // Os05g0461000
GO:0030137 C COPI-coated vesicle 6 2787 16 23155 0.025 0.27 // Os04g0612600 // Os01g0281400 // Os05g0461000 // Os07g0201100 // Os06g0143900 // Os01g0833700
GO:0009534 C chloroplast thylakoid 9 2787 32 23155 0.027 0.29 // Os03g0592500 // Os03g0428800 // Os08g0112600 // Os02g0180200 // Os06g0669400 // Os06g0101600 // Os06g0725900 // Os12g0583400 // Os03g0169100
GO:0031976 C plastid thylakoid 9 2787 32 23155 0.027 0.29 // Os03g0592500 // Os03g0428800 // Os08g0112600 // Os02g0180200 // Os06g0669400 // Os06g0101600 // Os06g0725900 // Os12g0583400 // Os03g0169100
GO:0009522 C photosystem I 5 2787 12 23155 0.029 0.3 // Os03g0592500 // Os09g0481200 // Os07g0148900 // Os08g0560900 // Os07g0435300
GO:0000267 C cell fraction 5 2787 12 23155 0.029 0.3 // Os05g0108800 // Os04g0446300 // Os07g0635900 // Os02g0125300 // Os12g0223300
GO:0045259 C proton-transporting ATP synthase complex 7 2787 22 23155 0.031 0.31 // Os04g0117100 // Os08g0478200 // Os07g0495200 // Os10g0320400 // Os05g0553000 // Os10g0527100 // Os01g0685800
GO:0000502 C proteasome complex 8 2787 28 23155 0.034 0.34 // Os02g0182500 // Os03g0387100 // Os09g0541900 // Os07g0435100 // Os09g0505600 // Os06g0643100 // Os05g0187000 // Os02g0770000
GO:0016591 C DNA-directed RNA polymerase II, holoenzyme 7 2787 23 23155 0.036 0.35 // Os05g0292200 // Os01g0772200 // Os03g0657000 // Os05g0107700 // Os05g0347000 // Os08g0155700 // Os08g0343300
GO:0031984 C organelle subcompartment 9 2787 35 23155 0.042 0.4 // Os03g0592500 // Os03g0428800 // Os08g0112600 // Os02g0180200 // Os06g0669400 // Os06g0101600 // Os06g0725900 // Os12g0583400 // Os03g0169100
GO:0005794 C Golgi apparatus 24 2787 133 23155 0.048 0.46 // Os01g0281400 // Os03g0577500 // Os12g0151500 // Os05g0489600 // Os07g0201100 // Os06g0143900 // Os01g0833700 // Os01g0813400 // Os04g0660400 // Os06g0176200 // Os04g0612600 // Os02g0820700 // Os01g0321700 // Os05g0559900 // Os12g0104800 // Os08g0282400 // Os08g0277900 // Os08g0160500 // Os04g0599900 // Os02g0832800 // Os02g0164300 // Os…
GO:0044432 C endoplasmic reticulum part 13 2787 61 23155 0.051 0.48 // Os07g0209000 // Os02g0115900 // Os02g0710900 // Os01g0560000 // Os12g0223300 // Os01g0180800 // Os02g0820700 // Os08g0480100 // Os05g0108800 // Os02g0178400 // Os04g0446300 // Os01g0103600 // Os07g0246200
GO:0005788 C endoplasmic reticulum lumen 5 2787 15 23155 0.056 0.51 // Os02g0710900 // Os07g0246200 // Os01g0560000 // Os01g0180800 // Os02g0115900
GO:0030660 C Golgi-associated vesicle membrane 7 2787 26 23155 0.058 0.51 // Os04g0612600 // Os01g0281400 // Os05g0461000 // Os07g0201100 // Os12g0104800 // Os06g0143900 // Os01g0833700
GO:0030119 C AP-type membrane coat adaptor complex 5 2787 15 23155 0.056 0.51 // Os01g0703600 // Os03g0355600 // Os03g0112400 // Os02g0690700 // Os01g0833700
GO:0005798 C Golgi-associated vesicle 7 2787 26 23155 0.058 0.51 // Os04g0612600 // Os01g0281400 // Os05g0461000 // Os07g0201100 // Os12g0104800 // Os06g0143900 // Os01g0833700
GO:0005635 C nuclear envelope 7 2787 26 23155 0.058 0.51 // Os03g0858100 // Os02g0795300 // Os05g0155500 // Os05g0353400 // Os12g0568800 // Os01g0104100 // Os01g0253300
GO:0030131 C clathrin adaptor complex 5 2787 15 23155 0.056 0.51 // Os01g0703600 // Os03g0355600 // Os03g0112400 // Os02g0690700 // Os01g0833700
GO:0009507 C chloroplast 41 2787 257 23155 0.059 0.51 // Os05g0405000 // Os03g0428800 // Os02g0510200 // Os03g0855600 // Os06g0725900 // Os03g0438100 // Os12g0283800 // Os12g0274700 // Os08g0532200 // Os10g0502400 // Os08g0112600 // Os07g0558500 // Os05g0129000 // Os02g0197600 // Os08g0435900 // Os07g0558400 // Os12g0583400 // Os01g0686800 // Os03g0169100 // Os01g0600900 // Os07g0577600 // Os09g0…
GO:0009523 C photosystem II 6 2787 21 23155 0.063 0.53 // Os03g0592500 // Os01g0501800 // Os08g0200300 // Os07g0141400 // Os03g0343900 // Os01g0773700
GO:0031461 C cullin-RING ubiquitin ligase complex 6 2787 21 23155 0.063 0.53 // Os05g0149600 // Os01g0369000 // Os11g0265200 // Os03g0786800 // Os05g0425700 // Os01g0383700
GO:0031980 C mitochondrial lumen 5 2787 16 23155 0.067 0.56 // Os01g0143800 // Os05g0323900 // Os01g0179300 // Os09g0557400 // Os01g0266600
GO:0005759 C mitochondrial matrix 5 2787 16 23155 0.067 0.56 // Os01g0143800 // Os05g0323900 // Os01g0179300 // Os09g0557400 // Os01g0266600
GO:0005634 C nucleus 220 2787 1653 23155 0.08 0.65 // Os09g0553100 // Os01g0261200 // Os03g0815800 // Os03g0183300 // Os12g0160400 // Os08g0157600 // Os01g0152900 // Os03g0119900 // Os01g0857700 // Os05g0187000 // Os03g0298400 // Os05g0558800 // Os05g0390500 // Os06g0558700 // Os03g0387100 // Os01g0710000 // Os02g0803700 // Os09g0306400 // Os01g0924400 // Os01g0192000 // Os03g0799000 // Os06g0106…
GO:0005741 C mitochondrial outer membrane 5 2787 17 23155 0.08 0.65 // Os02g0496900 // Os09g0361400 // Os01g0626300 // Os05g0536200 // Os03g0202200
GO:0005839 C proteasome core complex 6 2787 23 23155 0.084 0.68 // Os02g0182500 // Os03g0387100 // Os09g0505600 // Os06g0643100 // Os05g0187000 // Os02g0770000
GO:0015630 C microtubule cytoskeleton 19 2787 109 23155 0.091 0.73 // Os09g0248200 // Os09g0248300 // Os03g0780600 // Os05g0156600 // Os04g0624000 // Os11g0247300 // Os11g0629400 // Os12g0299300 // Os03g0661300 // Os05g0144100 // Os06g0671900 // Os03g0219300 // Os03g0417800 // Os02g0274100 // Os08g0191600 // Os07g0574800 // Os07g0512200 // Os02g0816500 // Os09g0476000
GO:0030120 C vesicle coat 5 2787 19 23155 0.11 0.85 // Os04g0612600 // Os07g0201100 // Os01g0281400 // Os01g0321700 // Os12g0104800
GO:0000785 C chromatin 20 2787 120 23155 0.11 0.89 // Os03g0279200 // Os07g0545400 // Os09g0103600 // Os01g0708000 // Os09g0553100 // Os05g0462700 // Os09g0433600 // Os01g0152700 // Os03g0395900 // Os01g0152900 // Os10g0539500 // Os12g0613300 // Os03g0799000 // Os05g0461400 // Os06g0130800 // Os09g0402100 // Os03g0119900 // Os12g0438000 // Os01g0502900 // Os05g0574300
GO:0044445 C cytosolic part 7 2787 32 23155 0.12 0.93 // Os01g0191700 // Os06g0151900 // Os06g0247500 // Os10g0167300 // Os03g0628900 // Os08g0345700 // Os12g0485800
GO:0031968 C organelle outer membrane 6 2787 26 23155 0.12 0.94 // Os09g0361400 // Os02g0496900 // Os07g0558500 // Os05g0536200 // Os01g0626300 // Os03g0202200
GO:0044435 C plastid part 16 2787 99 23155 0.17 1 // Os03g0592500 // Os03g0428800 // Os01g0920200 // Os07g0558500 // Os02g0180200 // Os08g0112600 // Os06g0669400 // Os06g0101600 // Os03g0855600 // Os12g0583400 // Os06g0725900 // Os03g0169100 // Os12g0283800 // Os10g0498600 // Os12g0291100 // Os12g0292400
GO:0044434 C chloroplast part 15 2787 95 23155 0.2 1 // Os03g0592500 // Os03g0428800 // Os01g0920200 // Os07g0558500 // Os02g0180200 // Os08g0112600 // Os06g0669400 // Os06g0101600 // Os03g0855600 // Os12g0583400 // Os06g0725900 // Os03g0169100 // Os12g0283800 // Os12g0291100 // Os12g0292400
GO:0005789 C endoplasmic reticulum membrane 8 2787 46 23155 0.22 1 // Os07g0209000 // Os02g0820700 // Os12g0223300 // Os08g0480100 // Os05g0108800 // Os02g0178400 // Os04g0446300 // Os01g0103600
GO:0044428 C nuclear part 22 2787 142 23155 0.16 1 // Os05g0292200 // Os02g0759800 // Os05g0347000 // Os01g0104100 // Os02g0795300 // Os02g0135800 // Os01g0772200 // Os01g0710000 // Os06g0106100 // Os03g0197400 // Os05g0155500 // Os05g0353400 // Os12g0568800 // Os08g0155700 // Os08g0127700 // Os03g0858100 // Os01g0253300 // Os01g0897800 // Os05g0107700 // Os08g0343300 // Os02g0684400 // Os03g0657…
GO:0044424 C intracellular part 1836 2787 16030 23155 1 1 // Os01g0703600 // Os05g0119300 // Os02g0534800 // Os08g0433600 // Os01g0857700 // Os02g0634500 // Os03g0385900 // Os05g0227600 // Os02g0813300 // Os01g0935900 // Os08g0530400 // Os03g0183300 // Os09g0535100 // Os01g0962300 // Os11g0473100 // Os10g0503500 // Os01g0866100 // Os02g0742200 // Os04g0446300 // Os03g0806500 // Os07g0565000 // Os…
GO:0044427 C chromosomal part 21 2787 139 23155 0.2 1 // Os03g0279200 // Os07g0545400 // Os09g0103600 // Os01g0708000 // Os09g0553100 // Os05g0462700 // Os09g0433600 // Os01g0152700 // Os03g0395900 // Os01g0152900 // Os10g0539500 // Os12g0613300 // Os03g0799000 // Os05g0461400 // Os06g0130800 // Os11g0572100 // Os09g0402100 // Os03g0119900 // Os12g0438000 // Os01g0502900 // Os05g0574300
GO:0019867 C outer membrane 7 2787 33 23155 0.13 1 // Os09g0361400 // Os02g0496900 // Os07g0558500 // Os08g0112800 // Os05g0536200 // Os01g0626300 // Os03g0202200
GO:0009941 C chloroplast envelope 7 2787 36 23155 0.17 1 // Os08g0112600 // Os07g0558500 // Os02g0180200 // Os03g0855600 // Os12g0583400 // Os12g0283800 // Os01g0920200
GO:0005654 C nucleoplasm 8 2787 54 23155 0.35 1 // Os05g0292200 // Os01g0772200 // Os03g0657000 // Os05g0107700 // Os05g0347000 // Os08g0155700 // Os08g0343300 // Os02g0684400
GO:0042175 C nuclear envelope-endoplasmic reticulum network 8 2787 47 23155 0.23 1 // Os07g0209000 // Os02g0820700 // Os12g0223300 // Os08g0480100 // Os05g0108800 // Os02g0178400 // Os04g0446300 // Os01g0103600
GO:0009526 C plastid envelope 7 2787 37 23155 0.19 1 // Os08g0112600 // Os07g0558500 // Os02g0180200 // Os03g0855600 // Os12g0583400 // Os12g0283800 // Os01g0920200
GO:0005643 C nuclear pore 5 2787 24 23155 0.2 1 // Os03g0858100 // Os01g0253300 // Os05g0155500 // Os12g0568800 // Os05g0353400
GO:0005618 C cell wall 7 2787 99 23155 0.95 1 // Os10g0555900 // Os02g0534400 // Os06g0696600 // Os08g0237000 // Os04g0660400 // Os02g0102600 // Os03g0599800
GO:0030312 C external encapsulating structure 7 2787 105 23155 0.96 1 // Os10g0555900 // Os02g0534400 // Os06g0696600 // Os08g0237000 // Os04g0660400 // Os02g0102600 // Os03g0599800
GO:0005622 C intracellular 1882 2787 16347 23155 1 1 // Os01g0703600 // Os05g0119300 // Os02g0534800 // Os08g0433600 // Os05g0597100 // Os01g0857700 // Os03g0352400 // Os02g0634500 // Os03g0385900 // Os05g0227600 // Os02g0813300 // Os01g0935900 // Os08g0530400 // Os03g0183300 // Os09g0535100 // Os01g0962300 // Os02g0273700 // Os10g0503500 // Os01g0866100 // Os02g0742200 // Os04g0446300 // Os03g08…
GO:0005737 C cytoplasm 1646 2787 14583 23155 1 1 // Os01g0703600 // Os05g0119300 // Os02g0534800 // Os08g0433600 // Os02g0634500 // Os03g0385900 // Os05g0227600 // Os02g0813300 // Os01g0935900 // Os08g0530400 // Os09g0535100 // Os01g0962300 // Os10g0503500 // Os02g0742200 // Os04g0446300 // Os03g0806500 // Os07g0565000 // Os02g0734600 // Os03g0799100 // Os06g0714500 // Os02g0162500 // Os10g049360…
GO:0000151 C ubiquitin ligase complex 11 2787 88 23155 0.5 1 // Os03g0427900 // Os05g0149600 // Os01g0369000 // Os01g0823900 // Os05g0439400 // Os11g0265200 // Os03g0786800 // Os05g0425700 // Os12g0570000 // Os03g0275900 // Os01g0383700
GO:0044431 C Golgi apparatus part 12 2787 90 23155 0.42 1 // Os04g0612600 // Os07g0201100 // Os12g0151500 // Os01g0281400 // Os02g0820700 // Os01g0833700 // Os01g0321700 // Os02g0832800 // Os08g0160500 // Os12g0104800 // Os06g0143900 // Os05g0461000
GO:0048046 C apoplast 7 2787 110 23155 0.97 1 // Os05g0539400 // Os01g0210600 // Os06g0696600 // Os02g0534400 // Os02g0532500 // Os08g0237000 // Os06g0573600
GO:0043229 C intracellular organelle 1745 2787 15631 23155 1 1 // Os05g0119300 // Os02g0534800 // Os08g0433600 // Os01g0857700 // Os02g0634500 // Os03g0385900 // Os05g0227600 // Os02g0813300 // Os01g0935900 // Os08g0530400 // Os03g0183300 // Os09g0535100 // Os01g0962300 // Os11g0473100 // Os10g0503500 // Os01g0866100 // Os04g0446300 // Os03g0806500 // Os07g0565000 // Os03g0796900 // Os02g0734600 …
GO:0043227 C membrane-bounded organelle 1614 2787 15274 23155 1 1 // Os05g0119300 // Os03g0183300 // Os08g0433600 // Os01g0857700 // Os02g0634500 // Os03g0385900 // Os05g0227600 // Os02g0813300 // Os01g0935900 // Os08g0530400 // Os09g0535100 // Os01g0962300 // Os11g0473100 // Os10g0503500 // Os04g0446300 // Os03g0806500 // Os03g0796900 // Os02g0734600 // Os09g0505600 // Os03g0799100 // Os06g07145…
GO:0043226 C organelle 1745 2787 15631 23155 1 1 // Os05g0119300 // Os02g0534800 // Os08g0433600 // Os01g0857700 // Os02g0634500 // Os03g0385900 // Os05g0227600 // Os02g0813300 // Os01g0935900 // Os08g0530400 // Os03g0183300 // Os09g0535100 // Os01g0962300 // Os11g0473100 // Os10g0503500 // Os01g0866100 // Os04g0446300 // Os03g0806500 // Os07g0565000 // Os03g0796900 // Os02g0734600 // Os08g034330…
GO:0031981 C nuclear lumen 10 2787 84 23155 0.56 1 // Os05g0292200 // Os02g0135800 // Os01g0772200 // Os03g0657000 // Os05g0107700 // Os05g0347000 // Os08g0155700 // Os08g0343300 // Os02g0684400 // Os01g0710000
GO:0044444 C cytoplasmic part 1583 2787 14318 23155 1 1 // Os01g0703600 // Os05g0119300 // Os02g0534800 // Os08g0433600 // Os02g0634500 // Os03g0385900 // Os05g0227600 // Os02g0813300 // Os01g0935900 // Os08g0530400 // Os09g0535100 // Os01g0962300 // Os10g0503500 // Os04g0446300 // Os03g0806500 // Os07g0565000 // Os02g0734600 // Os03g0799100 // Os06g0714500 // Os02g0162500 // Os10g0493600 // Os01…
GO:0009536 C plastid 527 2787 4949 23155 1 1 // Os03g0300400 // Os02g0184500 // Os02g0510200 // Os12g0630700 // Os01g0853800 // Os08g0385900 // Os04g0624600 // Os05g0556100 // Os06g0316100 // Os03g0592500 // Os02g0634500 // Os03g0722100 // Os06g0256200 // Os09g0346500 // Os05g0149600 // Os07g0148900 // Os05g0477300 // Os05g0591900 // Os03g0720300 // Os02g0537700 // Os09g0535100 // Os01g0926300 //…
GO:0016023 C cytoplasmic membrane-bounded vesicle 411 2787 4736 23155 1 1 // Os05g0155100 // Os03g0110300 // Os11g0147800 // Os06g0473100 // Os07g0150100 // Os05g0595400 // Os05g0542100 // Os05g0357600 // Os01g0583100 // Os05g0227600 // Os07g0503300 // Os12g0104800 // Os01g0832200 // Os11g0704600 // Os01g0962300 // Os07g0635900 // Os03g0180300 // Os01g0207400 // Os04g0681900 // Os01g0210500 // Os…
GO:0031982 C vesicle 411 2787 4738 23155 1 1 // Os05g0155100 // Os03g0110300 // Os11g0147800 // Os06g0473100 // Os07g0150100 // Os05g0595400 // Os05g0542100 // Os05g0357600 // Os01g0583100 // Os05g0227600 // Os07g0503300 // Os12g0104800 // Os01g0832200 // Os11g0704600 // Os01g0962300 // Os07g0635900 // Os03g0180300 // Os01g0207400 // Os04g0681900 // Os01g0210500 // Os03g0749300 // Os03g0788200 //…
GO:0031988 C membrane-bounded vesicle 411 2787 4736 23155 1 1 // Os05g0155100 // Os03g0110300 // Os11g0147800 // Os06g0473100 // Os07g0150100 // Os05g0595400 // Os05g0542100 // Os05g0357600 // Os01g0583100 // Os05g0227600 // Os07g0503300 // Os12g0104800 // Os01g0832200 // Os11g0704600 // Os01g0962300 // Os07g0635900 // Os03g0180300 // Os01g0207400 // Os04g0681900 // Os01g0210500 // Os03g0749300 /…
GO:0044464 C cell part 2117 2787 18466 23155 1 1 // Os01g0703600 // Os04g0390500 // Os05g0119300 // Os02g0534800 // Os08g0433600 // Os05g0597100 // Os01g0857700 // Os03g0352400 // Os01g0966000 // Os02g0634500 // Os03g0385900 // Os05g0227600 // Os02g0537900 // Os02g0813300 // Os01g0935900 // Os08g0530400 // Os03g0183300 // Os09g0535100 // Os01g0962300 // Os02g0273700 // Os10g0503500 // Os01g086610…
g066390"
GO:0043231 C intracellular membrane-bounded organelle 1614 2787 15273 23155 1 1 // Os05g0119300 // Os03g0183300 // Os08g0433600 // Os01g0857700 // Os02g0634500 // Os03g0385900 // Os05g0227600 // Os02g0813300 // Os01g0935900 // Os08g0530400 // Os09g0535100 // Os01g0962300 // Os11g0473100 // Os10g0503500 // Os04g0446300 // Os03g0806500 // Os03g0796900 // Os02g0734600 // Os09g0505600 // Os03g0799100…
GO:0005694 C chromosome 24 2787 172 23155 0.28 1 // Os01g0708000 // Os09g0553100 // Os03g0395900 // Os12g0613300 // Os11g0572100 // Os01g0152900 // Os03g0119900 // Os01g0502900 // Os08g0154600 // Os05g0461400 // Os06g0130800 // Os09g0402100 // Os07g0545400 // Os04g0550400 // Os05g0462700 // Os10g0539500 // Os12g0438000 // Os09g0433600 // Os05g0574300 // Os03g0279200 // Os09g0103600 // Os01g089780…
GO:0005667 C transcription factor complex 6 2787 40 23155 0.37 1 // Os05g0292200 // Os01g0772200 // Os03g0657000 // Os05g0107700 // Os05g0347000 // Os08g0343300
GO:0000139 C Golgi membrane 11 2787 77 23155 0.34 1 // Os04g0612600 // Os07g0201100 // Os12g0151500 // Os01g0281400 // Os02g0820700 // Os01g0833700 // Os02g0832800 // Os08g0160500 // Os12g0104800 // Os06g0143900 // Os05g0461000
GO:0005739 C mitochondrion 471 2787 4190 23155 0.94 1 // Os12g0178100 // Os01g0721900 // Os05g0119300 // Os08g0433600 // Os05g0585900 // Os04g0320700 // Os02g0664300 // Os01g0949500 // Os12g0150100 // Os03g0385900 // Os03g0358100 // Os03g0750700 // Os02g0565000 // Os03g0737000 // Os07g0647500 // Os01g0750800 // Os07g0609000 // Os02g0813300 // Os01g0528800 // Os01g0935900 // Os08g0412200 // Os01g0…
GO:0046930 C pore complex 5 2787 24 23155 0.2 1 // Os03g0858100 // Os01g0253300 // Os05g0155500 // Os12g0568800 // Os05g0353400
GO:0031410 C cytoplasmic vesicle 411 2787 4738 23155 1 1 // Os05g0155100 // Os03g0110300 // Os11g0147800 // Os06g0473100 // Os07g0150100 // Os05g0595400 // Os05g0542100 // Os05g0357600 // Os01g0583100 // Os05g0227600 // Os07g0503300 // Os12g0104800 // Os01g0832200 // Os11g0704600 // Os01g0962300 // Os07g0635900 // Os03g0180300 // Os01g0207400 // Os04g0681900 // Os01g0210500 // Os03g0749300 // Os0…
GO:0044451 C nucleoplasm part 8 2787 53 23155 0.33 1 // Os05g0292200 // Os01g0772200 // Os03g0657000 // Os05g0107700 // Os05g0347000 // Os08g0155700 // Os08g0343300 // Os02g0684400
GO:0044459 C plasma membrane part 6 2787 31 23155 0.2 1 // Os02g0690700 // Os06g0112800 // Os03g0119500 // Os12g0104800 // Os12g0641400 // Os03g0128100
GO:0005623 C cell 2117 2787 18467 23155 1 1 // Os01g0703600 // Os04g0390500 // Os05g0119300 // Os02g0534800 // Os08g0433600 // Os05g0597100 // Os01g0857700 // Os03g0352400 // Os01g0966000 // Os02g0634500 // Os03g0385900 // Os05g0227600 // Os02g0537900 // Os02g0813300 // Os01g0935900 // Os08g0530400 // Os03g0183300 // Os09g0535100 // Os01g0962300 // Os02g0273700 // Os10g0503500 // Os01g0866100 // …
900 // "
GO:0005576 C extracellular region 15 2787 261 23155 1 1 // Os10g0555900 // Os12g0147800 // Os05g0539400 // Os02g0534400 // Os01g0270100 // Os03g0186500 // Os06g0696600 // Os03g0429000 // Os10g0500700 // Os08g0237000 // Os02g0532500 // Os01g0210600 // Os04g0583500 // Os03g0132200 // Os06g0573600

## Sheet: Supplementary Table S6
Supplementary Table S6: Fifteen WGCNA modules corresponding to 3020 N-responsive genes
geneID	Modules
Os07g0555200	black
Os12g0101800	black
Os01g0963600	black
Os08g0157600	black
Os02g0734300	black
Os04g0682800	black
Os12g0562600	black
Os05g0482600	black
Os11g0708000	black
Os02g0771100	black
Os05g0588300	black
Os04g0448200	black
Os03g0395900	black
Os05g0458400	black
Os12g0110300	black
Os06g0725900	black
Os03g0670000	black
Os03g0596900	black
Os03g0429800	black
Os08g0431100	black
Os08g0530400	black
Os11g0545000	black
Os08g0178700	black
Os07g0113700	black
Os12g0102400	black
Os06g0625500	black
Os06g0142900	black
Os08g0545000	black
Os02g0822300	black
Os03g0858100	black
Os02g0122300	black
Os04g0390000	black
Os11g0293900	black
Os01g0179500	black
Os02g0813500	black
Os04g0320100	black
Os08g0110800	black
Os02g0557100	black
Os02g0827500	black
Os08g0357000	black
Os12g0621900	black
Os04g0691500	black
Os03g0241300	black
Os06g0184300	black
Os04g0113800	black
Os02g0224300	black
Os04g0270100	black
Os02g0167500	black
Os02g0102600	black
Os06g0547900	black
Os04g0675300	black
Os03g0430400	black
Os02g0193900	black
Os11g0539800	black
Os01g0574500	black
Os05g0187000	black
Os05g0144300	black
Os02g0803700	black
Os04g0321600	black
Os01g0570800	black
Os01g0878100	black
Os06g0247800	black
Os01g0558900	black
Os05g0539400	black
Os05g0113500	black
Os06g0255300	black
Os02g0819300	black
Os04g0348300	black
Os05g0426200	black
Os07g0501900	black
Os04g0550400	black
Os01g0944200	black
Os06g0728600	black
Os10g0500700	black
Os05g0311000	black
Os06g0535300	black
Os12g0636200	black
Os07g0508000	black
Os02g0730700	black
Os04g0623500	black
Os03g0210400	black
Os05g0155100	black
Os01g0575000	black
Os07g0479300	black
Os03g0801600	black
Os01g0550100	black
Os04g0623300	black
Os08g0300200	black
Os03g0119500	black
Os10g0339400	black
Os11g0414000	black
Os02g0827300	black
Os11g0604600	black
Os01g0565600	black
Os03g0324300	black
Os03g0845000	black
Os07g0563800	black
Os03g0758600	black
Os02g0832800	black
Os01g0736900	black
Os02g0598300	black
Os11g0545600	black
Os11g0637700	black
Os09g0112100	black
Os02g0265700	black
Os03g0198500	black
Os05g0155500	black
Os05g0310500	black
Os01g0664500	black
Os06g0264300	black
Os08g0441500	black
Os02g0797600	black
Os01g0107000	black
Os08g0427300	black
Os05g0408200	black
Os01g0367300	black
Os07g0446400	black
Os10g0362300	black
Os06g0300800	black
Os01g0840200	black
Os08g0323700	black
Os01g0673500	black
Os02g0803400	black
Os01g0871200	black
Os04g0601400	black
Os03g0731900	black
Os05g0579900	black
Os09g0434000	black
Os08g0243500	black
Os01g0539400	black
Os06g0665500	black
Os02g0663100	black
Os01g0717700	black
Os10g0503800	blue
Os07g0583600	blue
Os09g0433800	blue
Os04g0320700	blue
Os07g0406300	blue
Os01g0975900	blue
Os07g0637300	blue
Os01g0672400	blue
Os04g0485300	blue
Os06g0528600	blue
Os06g0691600	blue
Os06g0726200	blue
Os02g0159200	blue
Os06g0227200	blue
Os10g0511900	blue
Os01g0642200	blue
Os05g0170800	blue
Os02g0651300	blue
Os08g0430000	blue
Os03g0263800	blue
Os07g0644300	blue
Os05g0536400	blue
Os02g0532500	blue
Os03g0261100	blue
Os05g0120100	blue
Os04g0662900	blue
Os01g0149800	blue
Os08g0506700	blue
Os03g0684400	blue
Os01g0232400	blue
Os07g0685000	blue
Os01g0939700	blue
Os02g0670900	blue
Os03g0230500	blue
Os03g0829100	blue
Os12g0514500	blue
Os01g0510800	blue
Os04g0607400	blue
Os03g0284100	blue
Os05g0562200	blue
Os01g0611100	blue
Os03g0268000	blue
Os12g0507600	blue
Os01g0639900	blue
Os03g0736700	blue
Os07g0108300	blue
Os08g0545200	blue
Os09g0573200	blue
Os01g0149200	blue
Os04g0591100	blue
Os01g0559000	blue
Os07g0607800	blue
Os05g0134000	blue
Os03g0578200	blue
Os06g0714500	blue
Os11g0551800	blue
Os12g0286600	blue
Os03g0147400	blue
Os06g0483500	blue
Os02g0317700	blue
Os07g0186000	blue
Os10g0417800	blue
Os03g0440900	blue
Os02g0581900	blue
Os02g0524600	blue
Os09g0132600	blue
Os08g0383700	blue
Os04g0393300	blue
Os05g0149800	blue
Os04g0629500	blue
Os03g0736900	blue
Os05g0419100	blue
Os01g0267200	blue
Os09g0438700	blue
Os11g0157100	blue
Os02g0216300	blue
Os11g0484500	blue
Os01g0357100	blue
Os01g0275600	blue
Os02g0135800	blue
Os05g0584200	blue
Os01g0604000	blue
Os06g0308100	blue
Os08g0288500	blue
Os01g0574800	blue
Os03g0279400	blue
Os03g0761500	blue
Os01g0299500	blue
Os01g0616400	blue
Os01g0814400	blue
Os07g0185900	blue
Os11g0545300	blue
Os12g0123900	blue
Os04g0566500	blue
Os01g0837900	blue
Os03g0387100	blue
Os03g0794900	blue
Os09g0568900	blue
Os02g0232400	blue
Os04g0647800	blue
Os12g0613300	blue
Os08g0436000	blue
Os08g0246800	blue
Os05g0347000	blue
Os04g0503500	blue
Os02g0644100	blue
Os06g0612800	blue
Os10g0564200	blue
Os05g0344400	blue
Os07g0134800	blue
Os04g0656100	blue
Os07g0520600	blue
Os04g0668700	blue
Os04g0459600	blue
Os08g0518100	blue
Os08g0180300	blue
Os10g0545300	blue
Os02g0782300	blue
Os02g0244700	blue
Os09g0119100	blue
Os02g0534800	blue
Os03g0227800	blue
Os12g0641100	blue
Os10g0154000	blue
Os01g0757500	blue
Os03g0313000	blue
Os12g0149900	blue
Os11g0147000	blue
Os09g0115400	blue
Os02g0580800	blue
Os01g0754500	blue
Os02g0639900	blue
Os11g0169900	blue
Os11g0127700	blue
Os05g0477900	blue
Os06g0660700	blue
Os02g0689500	blue
Os12g0405100	blue
Os02g0760300	blue
Os02g0146400	blue
Os07g0107300	blue
Os06g0686600	blue
Os02g0537900	blue
Os02g0310200	blue
Os11g0133600	blue
Os07g0641700	blue
Os03g0216600	blue
Os02g0759800	blue
Os01g0498200	blue
Os07g0173200	blue
Os02g0228300	blue
Os02g0586500	blue
Os07g0495200	blue
Os01g0525800	blue
Os03g0680800	blue
Os03g0383800	blue
Os07g0679300	blue
Os03g0825400	blue
Os06g0605900	blue
Os01g0683100	blue
Os09g0509000	blue
Os05g0157200	blue
Os01g0125800	blue
Os05g0420600	blue
Os05g0536200	blue
Os03g0254700	blue
Os01g0104400	blue
Os08g0511900	blue
Os11g0199200	blue
Os02g0116600	blue
Os02g0227200	blue
Os11g0171500	blue
Os07g0671700	blue
Os02g0178400	blue
Os03g0799000	blue
Os01g0290100	blue
Os04g0601700	blue
Os09g0527900	blue
Os09g0375100	blue
Os08g0278900	blue
Os06g0696600	blue
Os06g0708000	blue
Os02g0822400	blue
Os01g0570500	blue
Os10g0462900	blue
Os04g0118400	blue
Os03g0183300	blue
Os02g0252100	blue
Os01g0276100	blue
Os02g0121300	blue
Os04g0418000	blue
Os08g0522600	blue
Os02g0148500	blue
Os08g0558800	blue
Os08g0440800	blue
Os03g0298400	blue
Os02g0440000	blue
Os05g0154600	blue
Os02g0761900	blue
Os06g0712300	blue
Os01g0610100	blue
Os05g0208000	blue
Os01g0812900	blue
Os11g0161200	blue
Os02g0792900	blue
Os08g0314800	blue
Os01g0869900	blue
Os03g0281600	blue
Os02g0325100	blue
Os01g0253300	blue
Os06g0175900	blue
Os08g0112800	blue
Os07g0673500	blue
Os04g0480100	blue
Os02g0612800	blue
Os07g0166600	blue
Os05g0491100	blue
Os02g0478700	blue
Os02g0634500	blue
Os08g0127700	blue
Os06g0130800	blue
Os02g0100700	blue
Os12g0142900	blue
Os07g0687200	blue
Os02g0621700	blue
Os02g0301100	blue
Os08g0112600	blue
Os02g0664200	blue
Os11g0634500	blue
Os12g0561000	blue
Os03g0314100	blue
Os04g0542900	blue
Os02g0115900	blue
Os02g0508000	blue
Os02g0489400	blue
Os01g0626300	blue
Os03g0799100	blue
Os04g0555300	blue
Os01g0938900	blue
Os08g0359500	blue
Os04g0614600	blue
Os07g0246200	blue
Os08g0129200	blue
Os05g0230700	blue
Os09g0434500	blue
Os04g0498200	blue
Os04g0485000	blue
Os03g0337800	blue
Os10g0478200	blue
Os06g0342200	blue
Os02g0171100	blue
Os03g0118400	blue
Os03g0758800	blue
Os03g0278300	blue
Os12g0638900	blue
Os06g0115100	blue
Os06g0111500	blue
Os09g0382500	blue
Os08g0112500	blue
Os01g0290000	blue
Os06g0607800	blue
Os03g0305000	blue
Os06g0219600	blue
Os10g0503500	blue
Os03g0832300	blue
Os04g0667800	blue
Os11g0455500	blue
Os03g0685500	blue
Os03g0638800	blue
Os07g0571100	blue
Os08g0567000	blue
Os06g0183900	blue
Os01g0139200	blue
Os08g0424500	blue
Os01g0296100	blue
Os04g0430100	blue
Os05g0156300	blue
Os11g0162200	blue
Os03g0234200	blue
Os01g0550300	blue
Os01g0128400	blue
Os01g0148700	blue
Os10g0564300	blue
Os10g0411700	blue
Os01g0836800	blue
Os02g0729700	blue
Os02g0496900	blue
Os08g0398700	blue
Os04g0338000	blue
Os01g0900800	blue
Os09g0558100	blue
Os03g0742900	blue
Os02g0814700	blue
Os05g0461400	blue
Os05g0402300	blue
Os03g0299600	blue
Os05g0516600	blue
Os01g0186700	blue
Os03g0197400	blue
Os02g0101700	blue
Os04g0376000	blue
Os08g0157500	blue
Os01g0118000	blue
Os03g0154700	blue
Os02g0179300	blue
Os03g0424500	blue
Os08g0531000	blue
Os12g0575200	blue
Os06g0662000	blue
Os08g0195400	blue
Os10g0579300	blue
Os09g0505700	blue
Os02g0465400	blue
Os04g0678200	blue
Os09g0281600	blue
Os06g0193000	blue
Os12g0104800	blue
Os03g0180100	blue
Os05g0160200	blue
Os09g0482100	blue
Os03g0390600	blue
Os10g0539500	blue
Os02g0439700	blue
Os12g0263000	blue
Os03g0285700	blue
Os04g0556300	blue
Os10g0576000	blue
Os11g0602600	blue
Os02g0813300	blue
Os01g0175000	blue
Os02g0710900	blue
Os06g0252300	blue
Os05g0542100	blue
Os01g0328400	blue
Os01g0856500	blue
Os09g0308900	blue
Os05g0498700	blue
Os02g0594700	blue
Os08g0480100	blue
Os03g0192700	blue
Os03g0808300	blue
Os09g0326900	blue
Os12g0139500	blue
Os03g0753500	blue
Os06g0728000	blue
Os04g0449900	blue
Os06g0103500	blue
Os02g0822500	blue
Os07g0577700	blue
Os01g0294700	blue
Os06g0156600	blue
Os03g0567600	blue
Os02g0254600	blue
Os06g0301000	blue
Os05g0559400	blue
Os02g0767500	blue
Os01g0300600	blue
Os11g0153800	blue
Os07g0658400	blue
Os08g0434100	blue
Os10g0447100	blue
Os10g0498600	blue
Os02g0229400	blue
Os06g0128200	blue
Os02g0187800	blue
Os06g0143100	blue
Os06g0643100	blue
Os02g0826500	blue
Os09g0103600	blue
Os04g0569900	blue
Os01g0927600	blue
Os03g0806900	blue
Os07g0500300	blue
Os03g0261500	blue
Os01g0615200	blue
Os01g0179700	blue
Os01g0147200	blue
Os08g0122000	blue
Os07g0645400	blue
Os03g0151800	blue
Os05g0563600	blue
Os03g0836200	blue
Os02g0104800	blue
Os06g0208300	blue
Os01g0339900	blue
Os05g0429400	blue
Os08g0544800	blue
Os03g0756800	blue
Os02g0652300	blue
Os02g0702500	blue
Os01g0231000	blue
Os03g0344100	blue
Os07g0605400	blue
Os11g0629400	blue
Os02g0471500	blue
Os05g0376300	blue
Os05g0111300	blue
Os10g0500600	blue
Os06g0163300	blue
Os05g0357800	blue
Os08g0374800	blue
Os09g0453000	blue
Os05g0426400	blue
Os01g0228600	blue
Os04g0103300	blue
Os04g0623800	blue
Os03g0806800	blue
Os05g0568000	blue
Os04g0456700	blue
Os06g0115800	blue
Os03g0821100	blue
Os01g0867900	blue
Os06g0335500	blue
Os02g0201000	blue
Os03g0129900	blue
Os12g0155200	blue
Os01g0266600	blue
Os07g0574800	blue
Os09g0533100	blue
Os06g0178900	blue
Os01g0915600	blue
Os11g0131700	blue
Os01g0257100	blue
Os05g0176100	blue
Os01g0276700	blue
Os07g0621300	blue
Os07g0445600	blue
Os05g0280200	blue
Os02g0196800	blue
Os08g0564300	blue
Os02g0817600	blue
Os07g0633100	blue
Os01g0281400	blue
Os02g0697800	blue
Os01g0660300	blue
Os06g0175500	blue
Os07g0424400	blue
Os01g0831200	blue
Os03g0661300	blue
Os09g0381100	blue
Os05g0519200	blue
Os03g0817900	blue
Os12g0107500	blue
Os03g0273800	blue
Os04g0592400	blue
Os05g0517500	blue
Os04g0518100	blue
Os08g0522500	blue
Os03g0736300	blue
Os03g0254800	blue
Os06g0687900	blue
Os02g0720900	blue
Os01g0210600	blue
Os01g0150000	blue
Os09g0460100	blue
Os05g0114000	blue
Os05g0346400	blue
Os04g0483500	blue
Os02g0448400	blue
Os05g0134400	blue
Os01g0894300	blue
Os06g0283400	blue
Os11g0147800	blue
Os04g0454200	blue
Os07g0584900	blue
Os04g0603200	blue
Os07g0677200	blue
Os01g0703400	blue
Os12g0479900	blue
Os06g0707200	blue
Os05g0273800	blue
Os06g0554800	blue
Os01g0369700	blue
Os07g0176900	blue
Os04g0639100	blue
Os01g0713200	blue
Os02g0591900	blue
Os11g0116300	blue
Os05g0227600	blue
Os05g0587400	brown
Os02g0798200	brown
Os01g0910500	brown
Os09g0536700	brown
Os07g0205000	brown
Os07g0619200	brown
Os01g0276800	brown
Os07g0100200	brown
Os05g0503300	brown
Os06g0716700	brown
Os05g0381700	brown
Os09g0453800	brown
Os01g0191700	brown
Os07g0638100	brown
Os01g0261200	brown
Os01g0235700	brown
Os07g0619800	brown
Os01g0751400	brown
Os11g0484000	brown
Os01g0960800	brown
Os05g0213500	brown
Os01g0817800	brown
Os02g0551900	brown
Os04g0479200	brown
Os05g0597100	brown
Os12g0292400	brown
Os04g0636900	brown
Os03g0784700	brown
Os02g0805600	brown
Os03g0288300	brown
Os03g0851000	brown
Os01g0612600	brown
Os10g0431900	brown
Os07g0609000	brown
Os08g0480800	brown
Os05g0227700	brown
Os02g0636700	brown
Os05g0102900	brown
Os09g0509200	brown
Os08g0117300	brown
Os12g0138900	brown
Os02g0796900	brown
Os03g0861800	brown
Os09g0511500	brown
Os07g0586500	brown
Os05g0557000	brown
Os07g0185500	brown
Os03g0722600	brown
Os02g0714000	brown
Os12g0180400	brown
Os04g0605100	brown
Os08g0129800	brown
Os01g0916600	brown
Os08g0384900	brown
Os07g0229900	brown
Os01g0133400	brown
Os03g0718100	brown
Os02g0307000	brown
Os02g0523500	brown
Os02g0594100	brown
Os07g0695800	brown
Os01g0681600	brown
Os06g0643300	brown
Os01g0238500	brown
Os05g0404600	brown
Os08g0151400	brown
Os12g0149800	brown
Os06g0593100	brown
Os03g0626200	brown
Os02g0139700	brown
Os04g0521800	brown
Os05g0560600	brown
Os05g0589600	brown
Os02g0104200	brown
Os05g0498400	brown
Os06g0152200	brown
Os12g0607100	brown
Os04g0620700	brown
Os03g0366000	brown
Os02g0100100	brown
Os07g0180900	brown
Os07g0209000	brown
Os07g0678600	brown
Os03g0200500	brown
Os01g0304000	brown
Os03g0713400	brown
Os05g0279400	brown
Os02g0549600	brown
Os06g0715400	brown
Os03g0296400	brown
Os02g0821800	brown
Os01g0967000	brown
Os01g0958000	brown
Os02g0730300	brown
Os03g0343500	brown
Os09g0401200	brown
Os04g0605900	brown
Os02g0105900	brown
Os09g0386500	brown
Os02g0179100	brown
Os01g0925800	brown
Os02g0220500	brown
Os07g0262200	brown
Os08g0559200	brown
Os08g0557000	brown
Os01g0686800	brown
Os03g0577000	brown
Os04g0549600	brown
Os03g0136900	brown
Os02g0797200	brown
Os05g0574500	brown
Os11g0218000	brown
Os05g0548100	brown
Os01g0841000	brown
Os05g0477300	brown
Os12g0571200	brown
Os02g0503400	brown
Os09g0458900	brown
Os12g0623500	brown
Os01g0924400	brown
Os12g0406200	brown
Os08g0156800	brown
Os12g0124200	brown
Os01g0897200	brown
Os05g0511400	brown
Os05g0556900	brown
Os02g0821200	brown
Os11g0127900	brown
Os01g0603000	brown
Os07g0616600	brown
Os01g0102700	brown
Os05g0373700	brown
Os04g0349500	brown
Os06g0116600	brown
Os12g0150100	brown
Os02g0591700	brown
Os06g0562600	brown
Os05g0147400	brown
Os06g0186600	brown
Os07g0546700	brown
Os01g0721900	brown
Os01g0720200	brown
Os01g0679700	brown
Os04g0376500	brown
Os02g0287000	brown
Os05g0346300	brown
Os08g0530200	brown
Os07g0674200	brown
Os11g0168200	brown
Os08g0305300	brown
Os07g0150200	brown
Os03g0822200	brown
Os03g0345200	brown
Os03g0177400	brown
Os06g0172600	brown
Os12g0508300	brown
Os01g0752300	brown
Os02g0794700	brown
Os01g0658400	brown
Os02g0739600	brown
Os08g0191600	brown
Os06g0233400	brown
Os01g0823300	brown
Os02g0175600	brown
Os05g0509200	brown
Os09g0478600	brown
Os12g0632000	brown
Os12g0405700	brown
Os01g0918200	brown
Os05g0459900	brown
Os03g0424800	brown
Os09g0485900	brown
Os09g0507800	brown
Os03g0297300	brown
Os03g0807800	brown
Os01g0945800	brown
Os03g0800100	brown
Os02g0474700	brown
Os07g0529800	brown
Os07g0222300	brown
Os01g0140500	brown
Os02g0609400	brown
Os10g0563700	brown
Os05g0490100	brown
Os01g0234900	brown
Os08g0457600	brown
Os08g0128500	brown
Os01g0954400	brown
Os03g0178000	brown
Os06g0246000	brown
Os03g0353400	brown
Os09g0413500	brown
Os09g0567300	brown
Os08g0535400	brown
Os01g0834600	brown
Os05g0482700	brown
Os06g0555400	brown
Os04g0613600	brown
Os05g0355500	brown
Os01g0896800	brown
Os06g0538000	brown
Os06g0115500	brown
Os07g0124500	brown
Os03g0139100	brown
Os10g0411800	brown
Os01g0815800	brown
Os02g0717800	brown
Os01g0723200	brown
Os08g0130500	brown
Os04g0568900	brown
Os12g0631100	brown
Os02g0622300	brown
Os04g0598200	brown
Os01g0834500	brown
Os07g0139600	brown
Os04g0559700	brown
Os08g0436800	brown
Os04g0486600	brown
Os02g0699600	brown
Os02g0111700	brown
Os04g0473400	brown
Os09g0553100	brown
Os10g0204100	brown
Os03g0559700	brown
Os01g0612200	brown
Os03g0341100	brown
Os06g0155300	brown
Os04g0501000	brown
Os01g0589500	brown
Os11g0220800	brown
Os01g0252100	brown
Os05g0541900	brown
Os03g0798600	brown
Os03g0812200	brown
Os08g0207000	brown
Os03g0358700	brown
Os01g0896700	brown
Os06g0340600	brown
Os07g0613200	brown
Os12g0586600	brown
Os02g0284600	brown
Os01g0191100	brown
Os07g0622000	brown
Os07g0170300	brown
Os01g0707300	brown
Os07g0565000	brown
Os04g0450800	brown
Os03g0241200	brown
Os08g0117200	brown
Os01g0571100	brown
Os07g0208000	brown
Os02g0103700	brown
Os10g0510000	brown
Os10g0577800	brown
Os03g0780600	brown
Os06g0132100	brown
Os10g0539900	brown
Os07g0617800	brown
Os05g0409300	brown
Os11g0579800	brown
Os05g0100800	brown
Os04g0408700	brown
Os06g0671900	brown
Os02g0508100	brown
Os07g0616500	brown
Os01g0205500	brown
Os07g0211200	brown
Os09g0267600	brown
Os02g0717300	brown
Os05g0543700	brown
Os03g0181800	brown
Os02g0723200	brown
Os05g0135700	brown
Os04g0433600	brown
Os04g0584600	brown
Os02g0829900	brown
Os03g0794700	brown
Os02g0782700	brown
Os07g0546000	brown
Os03g0326300	brown
Os07g0585000	brown
Os02g0332200	brown
Os01g0674500	brown
Os03g0579300	brown
Os01g0152700	brown
Os02g0265900	brown
Os04g0394200	brown
Os05g0455400	brown
Os04g0533300	brown
Os05g0358000	brown
Os06g0566100	brown
Os02g0115700	brown
Os07g0674100	brown
Os09g0253000	brown
Os08g0243600	brown
Os08g0129700	brown
Os12g0223300	brown
Os04g0598000	brown
Os03g0815200	brown
Os02g0327000	brown
Os01g0260800	brown
Os11g0546100	brown
Os01g0233000	brown
Os02g0164300	brown
Os01g0769000	brown
Os03g0392300	brown
Os02g0626400	brown
Os07g0139400	brown
Os03g0436400	brown
Os07g0150100	brown
Os09g0539100	brown
Os06g0644200	brown
Os05g0168500	brown
Os11g0246900	brown
Os03g0116300	brown
Os07g0564600	brown
Os09g0516700	brown
Os09g0525900	brown
Os07g0679700	brown
Os03g0130900	brown
Os04g0499200	brown
Os02g0634700	brown
Os08g0269500	brown
Os06g0609700	brown
Os09g0444200	brown
Os03g0726500	brown
Os05g0566400	brown
Os06g0194000	brown
Os09g0419200	brown
Os05g0499400	brown
Os04g0448300	brown
Os09g0528200	brown
Os09g0503100	brown
Os06g0643700	brown
Os02g0601800	cyan
Os02g0657700	cyan
Os02g0150100	cyan
Os05g0591900	cyan
Os11g0544200	cyan
Os01g0919500	cyan
Os07g0122400	cyan
Os03g0796900	cyan
Os01g0349400	cyan
Os06g0154500	cyan
Os01g0755700	cyan
Os05g0593100	cyan
Os09g0110400	cyan
Os03g0109400	cyan
Os05g0207900	cyan
Os02g0553600	cyan
Os05g0467300	cyan
Os01g0266500	cyan
Os11g0250000	cyan
Os05g0372100	cyan
Os03g0652100	cyan
Os05g0208500	cyan
Os05g0589000	cyan
Os02g0770000	cyan
Os03g0130500	cyan
Os03g0319300	cyan
Os01g0168100	cyan
Os04g0589500	cyan
Os06g0714100	cyan
Os08g0117400	cyan
Os02g0224900	cyan
Os03g0823700	cyan
Os01g0560000	cyan
Os03g0268300	cyan
Os08g0138500	cyan
Os03g0366200	cyan
Os07g0557100	cyan
Os08g0500200	green
Os03g0207900	green
Os01g0337900	green
Os07g0467600	green
Os01g0665200	green
Os08g0199300	green
Os02g0161400	green
Os06g0645800	green
Os01g0867800	green
Os01g0267100	green
Os10g0105400	green
Os09g0369000	green
Os02g0613200	green
Os09g0568000	green
Os06g0643800	green
Os01g0633200	green
Os10g0510500	green
Os03g0799600	green
Os11g0303500	green
Os01g0182900	green
Os01g0305200	green
Os03g0156500	green
Os05g0121000	green
Os10g0564500	green
Os03g0288600	green
Os02g0173900	green
Os10g0405300	green
Os04g0658600	green
Os10g0462600	green
Os03g0165600	green
Os03g0177900	green
Os05g0138300	green
Os01g0239300	green
Os02g0245000	green
Os03g0265500	green
Os02g0625000	green
Os01g0549400	green
Os06g0167000	green
Os03g0837300	green
Os06g0717200	green
Os03g0851800	green
Os02g0817700	green
Os08g0249400	green
Os08g0562700	green
Os02g0635000	green
Os08g0564800	green
Os01g0131600	green
Os08g0107500	green
Os06g0663400	green
Os02g0162000	green
Os03g0309200	green
Os02g0324700	green
Os02g0732700	green
Os08g0154600	green
Os05g0549700	green
Os02g0121800	green
Os07g0495900	green
Os03g0819100	green
Os04g0439900	green
Os06g0334400	green
Os03g0305500	green
Os03g0856400	green
Os12g0636800	green
Os01g0187400	green
Os01g0617500	green
Os03g0576900	green
Os04g0661600	green
Os07g0490600	green
Os12g0428600	green
Os06g0571400	green
Os09g0530600	green
Os08g0482700	green
Os05g0494900	green
Os02g0830100	green
Os02g0107000	green
Os03g0708100	green
Os04g0527400	green
Os01g0767900	green
Os05g0289400	green
Os07g0506000	green
Os06g0134000	green
Os01g0663800	green
Os06g0112800	green
Os02g0167700	green
Os07g0615800	green
Os08g0310100	green
Os01g0936200	green
Os03g0774200	green
Os02g0288200	green
Os05g0555900	green
Os01g0906200	green
Os09g0252800	green
Os01g0959000	green
Os12g0235800	green
Os05g0163200	green
Os05g0558900	green
Os03g0395600	green
Os05g0315200	green
Os10g0575200	green
Os06g0206100	green
Os10g0521700	green
Os04g0482300	green
Os01g0348700	green
Os07g0568300	green
Os02g0741900	green
Os02g0718900	green
Os01g0220400	green
Os05g0333500	green
Os12g0502200	green
Os03g0307100	green
Os09g0512900	green
Os02g0676000	green
Os08g0234000	green
Os03g0146000	green
Os02g0519900	green
Os04g0129500	green
Os07g0181000	green
Os03g0191100	green
Os01g0780500	green
Os03g0124300	green
Os03g0212700	green
Os11g0661400	green
Os11g0602200	green
Os05g0333200	green
Os01g0916200	green
Os05g0540800	green
Os05g0539700	green
Os02g0137400	green
Os08g0155700	green
Os07g0645100	green
Os09g0482400	green
Os07g0584500	green
Os07g0204900	green
Os07g0640100	green
Os03g0735300	green
Os05g0392000	green
Os09g0513000	green
Os11g0546000	green
Os02g0709400	green
Os09g0247700	green
Os02g0125100	green
Os12g0541000	green
Os02g0795300	green
Os03g0297400	green
Os11g0207200	green
Os07g0164300	green
Os03g0427900	green
Os02g0293500	green
Os08g0543600	green
Os01g0194600	green
Os02g0301500	green
Os09g0510000	green
Os05g0301500	green
Os07g0562800	green
Os04g0441900	green
Os01g0708400	green
Os06g0138000	green
Os07g0694800	green
Os03g0852900	green
Os01g0321700	green
Os01g0708000	green
Os03g0157900	green
Os06g0138100	green
Os08g0110400	green
Os04g0463600	green
Os01g0621900	greenyellow
Os02g0749300	greenyellow
Os05g0344200	greenyellow
Os02g0525100	greenyellow
Os06g0591200	greenyellow
Os11g0210300	greenyellow
Os01g0720700	greenyellow
Os05g0103200	greenyellow
Os01g0916400	greenyellow
Os07g0558500	greenyellow
Os05g0151400	greenyellow
Os03g0264400	greenyellow
Os08g0200300	greenyellow
Os05g0461600	greenyellow
Os01g0501800	greenyellow
Os07g0435300	greenyellow
Os07g0119300	greenyellow
Os02g0639800	greenyellow
Os06g0112200	greenyellow
Os02g0610500	greenyellow
Os02g0684400	greenyellow
Os01g0978100	greenyellow
Os09g0425900	greenyellow
Os01g0207400	greenyellow
Os09g0519200	greenyellow
Os03g0219200	greenyellow
Os02g0621600	greenyellow
Os07g0516500	greenyellow
Os02g0543000	greenyellow
Os09g0499000	greenyellow
Os01g0112500	greenyellow
Os06g0171900	greenyellow
Os01g0888900	greenyellow
Os08g0155400	greenyellow
Os09g0396300	greenyellow
Os09g0309500	greenyellow
Os03g0367900	greenyellow
Os12g0219700	greenyellow
Os01g0797600	greenyellow
Os03g0290300	greenyellow
Os09g0258000	greenyellow
Os03g0342900	greenyellow
Os08g0191700	greenyellow
Os11g0128800	greenyellow
Os01g0239700	greenyellow
Os08g0516900	greenyellow
Os03g0843300	greenyellow
Os05g0382600	greenyellow
Os09g0553200	greenyellow
Os07g0177300	greenyellow
Os08g0558000	greenyellow
Os11g0654400	greenyellow
Os03g0656100	greenyellow
Os08g0484700	greenyellow
Os09g0529100	greenyellow
Os07g0631100	greenyellow
Os07g0198300	greenyellow
Os03g0744600	greenyellow
Os02g0169300	greenyellow
Os01g0172400	greenyellow
Os05g0119300	greenyellow
Os05g0400400	greenyellow
Os11g0207000	greenyellow
Os08g0161700	greenyellow
Os12g0169700	greenyellow
Os03g0685900	greenyellow
Os02g0564200	greenyellow
Os01g0659200	greenyellow
Os02g0669100	greenyellow
Os09g0487500	greenyellow
Os10g0573400	greenyellow
Os05g0144400	greenyellow
Os05g0388600	greenyellow
Os03g0186500	greenyellow
Os06g0603000	greenyellow
Os05g0491500	greenyellow
Os12g0548200	greenyellow
Os09g0558300	greenyellow
Os05g0508800	greenyellow
Os03g0242300	greenyellow
Os08g0524200	greenyellow
Os01g0711400	greenyellow
Os08g0416800	greenyellow
Os04g0404800	greenyellow
Os01g0142800	greenyellow
Os08g0478700	greenyellow
Os01g0926800	greenyellow
Os06g0601100	greenyellow
Os04g0385900	greenyellow
Os06g0663900	greenyellow
Os09g0542100	greenyellow
Os06g0265000	greenyellow
Os08g0104300	greenyellow
Os10g0376200	greenyellow
Os06g0596300	greenyellow
Os10g0524100	greenyellow
Os08g0407600	greenyellow
Os09g0367900	greenyellow
Os03g0274800	greenyellow
Os09g0272000	greenyellow
Os03g0298300	greenyellow
Os11g0153300	greenyellow
Os05g0292200	grey
Os02g0305700	grey
Os12g0568800	grey
Os04g0652700	magenta
Os03g0747800	magenta
Os03g0142800	magenta
Os04g0151800	magenta
Os03g0701200	magenta
Os10g0341700	magenta
Os02g0664700	magenta
Os06g0652400	magenta
Os02g0498700	magenta
Os03g0322500	magenta
Os01g0598600	magenta
Os01g0823900	magenta
Os04g0608100	magenta
Os04g0434800	magenta
Os01g0832200	magenta
Os12g0108500	magenta
Os01g0885200	magenta
Os02g0664000	magenta
Os04g0501600	magenta
Os09g0482200	magenta
Os02g0685900	magenta
Os05g0535700	magenta
Os01g0880200	magenta
Os03g0721400	magenta
Os03g0125600	magenta
Os04g0459200	magenta
Os01g0585700	magenta
Os01g0907300	magenta
Os04g0583500	magenta
Os08g0192800	magenta
Os01g0327400	magenta
Os04g0684200	magenta
Os03g0387800	magenta
Os08g0299000	magenta
Os06g0731400	magenta
Os01g0152900	magenta
Os04g0688100	magenta
Os06g0473100	magenta
Os07g0435100	magenta
Os03g0359100	magenta
Os06g0568200	magenta
Os06g0102300	magenta
Os05g0129300	magenta
Os03g0666500	magenta
Os12g0514900	magenta
Os12g0438000	magenta
Os07g0661400	magenta
Os03g0335300	magenta
Os05g0342900	magenta
Os01g0103600	magenta
Os03g0119900	magenta
Os08g0516600	magenta
Os08g0534200	magenta
Os05g0148300	magenta
Os04g0117100	magenta
Os04g0397000	magenta
Os03g0279900	magenta
Os02g0771700	magenta
Os11g0586900	magenta
Os03g0703000	magenta
Os03g0412200	magenta
Os01g0587000	magenta
Os07g0680300	magenta
Os03g0340700	magenta
Os02g0678400	magenta
Os12g0541700	magenta
Os03g0729600	magenta
Os04g0660400	magenta
Os03g0749300	magenta
Os11g0157200	magenta
Os01g0167500	magenta
Os01g0300200	magenta
Os01g0874700	magenta
Os04g0599900	magenta
Os05g0156600	magenta
Os03g0738400	magenta
Os05g0413200	magenta
Os01g0935900	magenta
Os03g0214000	magenta
Os03g0407000	magenta
Os03g0692700	magenta
Os03g0300400	magenta
Os02g0700600	magenta
Os01g0232800	magenta
Os01g0111900	magenta
Os04g0555400	magenta
Os01g0369000	magenta
Os03g0333200	magenta
Os03g0748900	magenta
Os04g0612600	magenta
Os06g0113900	magenta
Os02g0781700	magenta
Os05g0168700	magenta
Os10g0555900	magenta
Os06g0137700	magenta
Os04g0311400	magenta
Os01g0925400	magenta
Os02g0116700	magenta
Os09g0494200	magenta
Os12g0443500	magenta
Os03g0286300	magenta
Os03g0438100	magenta
Os03g0202200	magenta
Os08g0160500	magenta
Os08g0243900	magenta
Os03g0275900	magenta
Os07g0624700	magenta
Os02g0764100	magenta
Os03g0854100	magenta
Os07g0208500	magenta
Os03g0299200	magenta
Os10g0178200	magenta
Os07g0154300	magenta
Os03g0241600	magenta
Os10g0516200	magenta
Os02g0715300	magenta
Os01g0876400	magenta
Os05g0123200	magenta
Os02g0778400	magenta
Os07g0635900	magenta
Os10g0578900	magenta
Os01g0169900	magenta
Os03g0103200	magenta
Os03g0835600	magenta
Os06g0284200	magenta
Os05g0357200	pink
Os08g0460600	pink
Os10g0103800	pink
Os02g0674800	pink
Os01g0911100	pink
Os09g0533400	pink
Os03g0160200	pink
Os03g0815100	pink
Os01g0250900	pink
Os03g0326500	pink
Os01g0198900	pink
Os03g0657000	pink
Os07g0577600	pink
Os03g0618300	pink
Os03g0169600	pink
Os10g0566700	pink
Os09g0123200	pink
Os12g0117400	pink
Os03g0266300	pink
Os07g0572800	pink
Os07g0103100	pink
Os01g0178500	pink
Os08g0453200	pink
Os05g0405000	pink
Os10g0530400	pink
Os09g0441400	pink
Os03g0376800	pink
Os03g0824200	pink
Os02g0744700	pink
Os06g0562200	pink
Os01g0803200	pink
Os11g0444700	pink
Os07g0495000	pink
Os06g0128300	pink
Os10g0445600	pink
Os08g0450800	pink
Os09g0553700	pink
Os09g0327400	pink
Os08g0528900	pink
Os05g0592400	pink
Os10g0509100	pink
Os07g0492000	pink
Os10g0527100	pink
Os01g0966000	pink
Os06g0669400	pink
Os01g0924900	pink
Os04g0541700	pink
Os11g0216900	pink
Os12g0597500	pink
Os06g0194900	pink
Os03g0241100	pink
Os02g0744900	pink
Os01g0229600	pink
Os11g0533500	pink
Os02g0708100	pink
Os02g0164900	pink
Os04g0460900	pink
Os01g0265200	pink
Os10g0465700	pink
Os04g0624600	pink
Os05g0592100	pink
Os07g0523300	pink
Os09g0249900	pink
Os12g0291100	pink
Os10g0463800	pink
Os09g0516600	pink
Os05g0404200	pink
Os03g0750800	pink
Os08g0560900	pink
Os02g0761400	pink
Os03g0432900	pink
Os03g0255500	pink
Os08g0120000	pink
Os01g0881500	pink
Os03g0239200	pink
Os01g0258700	pink
Os02g0119400	pink
Os05g0149400	pink
Os04g0414700	pink
Os10g0536100	pink
Os06g0354600	pink
Os03g0297100	pink
Os01g0805700	pink
Os10g0561400	pink
Os07g0608900	pink
Os09g0442600	pink
Os02g0530100	pink
Os04g0667700	pink
Os02g0614200	pink
Os05g0302700	pink
Os07g0167100	pink
Os09g0440700	pink
Os02g0709200	pink
Os03g0756000	pink
Os09g0346500	pink
Os01g0259600	pink
Os02g0123500	pink
Os03g0425200	pink
Os12g0589100	pink
Os10g0569000	pink
Os01g0874900	pink
Os01g0763600	pink
Os09g0522100	pink
Os10g0140700	pink
Os07g0531600	pink
Os09g0416600	pink
Os09g0130800	pink
Os02g0255000	pink
Os12g0145100	pink
Os06g0685700	pink
Os08g0100800	pink
Os02g0704900	pink
Os04g0470700	pink
Os02g0184200	pink
Os10g0573700	pink
Os01g0507700	pink
Os01g0770400	pink
Os05g0179300	pink
Os12g0640600	pink
Os01g0588900	pink
Os03g0750700	pink
Os03g0269000	pink
Os12g0476200	pink
Os07g0580900	pink
Os10g0317900	pink
Os01g0178000	purple
Os12g0299300	purple
Os05g0353400	purple
Os01g0284700	purple
Os12g0534200	purple
Os01g0901900	purple
Os01g0210500	purple
Os04g0679400	purple
Os09g0364900	purple
Os01g0595400	purple
Os04g0669800	purple
Os07g0589400	purple
Os01g0908500	purple
Os05g0314100	purple
Os10g0370000	purple
Os08g0559600	purple
Os01g0179300	purple
Os08g0187800	purple
Os09g0570300	purple
Os02g0114600	purple
Os07g0196900	purple
Os12g0244100	purple
Os02g0435000	purple
Os04g0306400	purple
Os06g0602700	purple
Os08g0549000	purple
Os08g0532200	purple
Os01g0852500	purple
Os08g0548200	purple
Os03g0161000	purple
Os01g0966500	purple
Os08g0326400	purple
Os03g0134300	purple
Os05g0389300	purple
Os08g0152800	purple
Os09g0502000	purple
Os09g0258600	purple
Os07g0110100	purple
Os01g0668000	purple
Os05g0585900	purple
Os06g0168800	purple
Os10g0503700	purple
Os11g0703400	purple
Os10g0513300	purple
Os05g0270400	purple
Os09g0361400	purple
Os05g0133100	purple
Os08g0440000	purple
Os09g0516900	purple
Os06g0112400	purple
Os07g0674700	purple
Os03g0851100	purple
Os01g0706500	purple
Os05g0383000	purple
Os12g0178100	purple
Os01g0270100	purple
Os03g0406200	purple
Os08g0190800	purple
Os06g0508700	purple
Os04g0674400	purple
Os03g0240700	purple
Os04g0682000	purple
Os10g0132300	purple
Os08g0192900	purple
Os12g0514400	purple
Os02g0576700	purple
Os06g0232000	purple
Os07g0195100	purple
Os09g0297100	purple
Os07g0548900	purple
Os07g0109500	purple
Os05g0437700	purple
Os10g0393100	purple
Os12g0125400	purple
Os02g0452500	purple
Os05g0553000	purple
Os03g0390000	purple
Os02g0109200	purple
Os07g0512200	purple
Os08g0519800	purple
Os02g0586400	purple
Os02g0805900	purple
Os07g0597100	purple
Os01g0157900	purple
Os03g0855600	purple
Os02g0324500	purple
Os03g0319100	purple
Os01g0200000	purple
Os02g0602300	purple
Os10g0190000	purple
Os10g0491900	purple
Os01g0830700	purple
Os04g0614700	purple
Os07g0259700	purple
Os02g0567900	purple
Os02g0732500	purple
Os03g0673700	purple
Os03g0577500	purple
Os11g0112800	purple
Os04g0387600	purple
Os09g0299000	purple
Os10g0457600	purple
Os08g0374000	purple
Os01g0930200	purple
Os05g0481100	purple
Os12g0278700	purple
Os04g0580300	purple
Os09g0468900	purple
Os01g0767000	purple
Os03g0265800	purple
Os02g0477300	red
Os06g0149300	red
Os07g0438800	red
Os01g0847200	red
Os03g0271600	red
Os01g0656600	red
Os03g0180300	red
Os04g0628400	red
Os08g0484600	red
Os01g0513100	red
Os04g0659100	red
Os01g0897800	red
Os11g0102700	red
Os02g0661000	red
Os03g0333300	red
Os01g0203800	red
Os01g0558300	red
Os06g0661600	red
Os02g0823300	red
Os08g0224100	red
Os11g0134300	red
Os06g0538200	red
Os12g0607000	red
Os06g0622300	red
Os01g0198200	red
Os12g0167900	red
Os06g0727200	red
Os05g0470700	red
Os03g0115200	red
Os02g0822200	red
Os06g0695800	red
Os06g0485100	red
Os12g0283800	red
Os11g0199600	red
Os03g0385900	red
Os12g0172500	red
Os05g0432400	red
Os09g0431500	red
Os04g0462900	red
Os10g0580300	red
Os02g0742100	red
Os05g0350500	red
Os08g0500800	red
Os07g0450000	red
Os05g0357600	red
Os03g0722100	red
Os02g0721600	red
Os06g0136500	red
Os03g0298600	red
Os03g0248000	red
Os03g0851300	red
Os04g0388500	red
Os07g0292800	red
Os04g0539800	red
Os02g0127000	red
Os04g0440000	red
Os04g0576800	red
Os02g0634800	red
Os03g0109600	red
Os03g0193000	red
Os03g0839000	red
Os03g0182700	red
Os05g0566500	red
Os05g0565000	red
Os10g0544500	red
Os02g0533900	red
Os01g0946200	red
Os05g0371500	red
Os10g0542200	red
Os02g0822000	red
Os08g0169600	red
Os10g0378400	red
Os07g0546100	red
Os05g0159000	red
Os02g0148100	red
Os05g0149600	red
Os10g0462100	red
Os09g0565400	red
Os01g0680400	red
Os12g0538900	red
Os12g0485800	red
Os03g0224200	red
Os06g0606800	red
Os01g0920400	red
Os03g0114300	red
Os02g0181800	red
Os10g0396400	red
Os03g0746700	red
Os11g0544700	red
Os06g0529800	red
Os09g0544900	red
Os02g0534400	red
Os02g0754900	red
Os04g0492100	red
Os02g0768200	red
Os01g0841500	red
Os05g0436400	red
Os06g0708600	red
Os08g0176800	red
Os03g0285900	red
Os08g0206900	red
Os12g0160400	red
Os02g0179800	red
Os12g0156400	red
Os03g0131300	red
Os08g0542900	red
Os03g0570300	red
Os05g0306000	red
Os07g0618800	red
Os05g0427300	red
Os01g0261100	red
Os02g0656500	red
Os05g0529000	red
Os04g0165400	red
Os07g0573300	red
Os08g0205200	red
Os01g0833700	red
Os08g0127300	red
Os01g0866100	red
Os12g0257500	red
Os02g0621500	red
Os10g0151800	red
Os01g0199400	red
Os12g0617900	red
Os05g0587100	red
Os03g0278400	red
Os09g0401300	red
Os04g0442000	red
Os01g0793500	red
Os04g0615000	red
Os05g0510700	red
Os04g0586200	red
Os02g0226000	red
Os02g0781800	salmon
Os12g0131000	salmon
Os08g0536000	salmon
Os06g0573600	salmon
Os03g0565100	salmon
Os02g0831800	salmon
Os05g0316200	salmon
Os10g0579500	salmon
Os09g0346700	salmon
Os08g0505300	salmon
Os06g0127000	salmon
Os08g0386300	salmon
Os02g0184100	salmon
Os06g0273800	salmon
Os04g0413600	salmon
Os08g0126300	salmon
Os05g0460200	salmon
Os08g0416000	salmon
Os05g0462700	salmon
Os03g0835900	salmon
Os04g0119400	salmon
Os02g0550600	salmon
Os03g0744800	salmon
Os10g0563200	salmon
Os03g0337900	salmon
Os07g0628400	salmon
Os09g0111800	salmon
Os01g0908700	salmon
Os08g0162100	salmon
Os01g0130400	salmon
Os03g0356700	salmon
Os04g0530200	salmon
Os04g0687100	salmon
Os04g0500700	salmon
Os01g0358400	salmon
Os01g0348600	salmon
Os06g0316100	salmon
Os03g0431100	salmon
Os06g0708500	salmon
Os03g0278200	salmon
Os10g0510400	salmon
Os03g0599800	salmon
Os12g0570000	salmon
Os05g0405900	salmon
Os01g0185300	salmon
Os05g0178400	salmon
Os08g0498100	salmon
Os02g0109800	salmon
Os03g0838100	salmon
Os03g0328000	salmon
Os04g0502200	salmon
Os02g0135500	salmon
Os02g0329800	salmon
Os05g0296600	salmon
Os01g0776600	salmon
Os12g0151500	salmon
Os02g0250400	salmon
Os09g0525600	tan
Os02g0757900	tan
Os02g0833400	tan
Os03g0751100	tan
Os03g0811700	tan
Os06g0645600	tan
Os02g0182900	tan
Os01g0131300	tan
Os04g0573200	tan
Os01g0867300	tan
Os03g0843500	tan
Os09g0555700	tan
Os02g0636600	tan
Os09g0542200	tan
Os01g0691700	tan
Os06g0176200	tan
Os10g0536400	tan
Os01g0315800	tan
Os08g0318500	tan
Os03g0369800	tan
Os07g0497100	tan
Os01g0926300	tan
Os02g0301000	tan
Os01g0813900	tan
Os05g0445500	tan
Os08g0503200	tan
Os03g0136800	tan
Os01g0833800	tan
Os04g0508100	tan
Os04g0347600	tan
Os03g0125300	tan
Os09g0411700	tan
Os04g0185500	tan
Os05g0135800	tan
Os12g0465700	tan
Os08g0490100	tan
Os02g0114000	tan
Os02g0741400	tan
Os11g0572100	tan
Os04g0602800	tan
Os05g0463800	tan
Os10g0476600	tan
Os04g0543200	tan
Os08g0521400	tan
Os03g0794800	tan
Os05g0169400	tan
Os03g0666100	tan
Os05g0559900	tan
Os02g0595400	tan
Os03g0143300	tan
Os03g0648400	tan
Os02g0526500	tan
Os12g0638600	tan
Os07g0171300	tan
Os01g0672300	tan
Os03g0355600	tan
Os09g0408000	tan
Os05g0474400	tan
Os07g0632600	tan
Os06g0699400	tan
Os01g0372700	tan
Os01g0772200	tan
Os01g0830200	tan
Os08g0107100	tan
Os03g0111500	tan
Os07g0155600	tan
Os03g0112400	tan
Os02g0557200	tan
Os03g0790900	tan
Os11g0197600	tan
Os03g0122600	tan
Os06g0618600	tan
Os07g0684100	turquoise
Os01g0729900	turquoise
Os01g0603300	turquoise
Os10g0580800	turquoise
Os05g0397300	turquoise
Os08g0435900	turquoise
Os02g0693500	turquoise
Os07g0558400	turquoise
Os07g0543000	turquoise
Os01g0971100	turquoise
Os01g0143800	turquoise
Os06g0574100	turquoise
Os10g0362700	turquoise
Os04g0674000	turquoise
Os06g0486800	turquoise
Os02g0595700	turquoise
Os04g0423400	turquoise
Os05g0105900	turquoise
Os07g0469200	turquoise
Os08g0104600	turquoise
Os03g0292100	turquoise
Os03g0655700	turquoise
Os08g0561700	turquoise
Os07g0486500	turquoise
Os04g0493000	turquoise
Os01g0720500	turquoise
Os01g0246400	turquoise
Os03g0583800	turquoise
Os02g0197600	turquoise
Os12g0620400	turquoise
Os04g0510600	turquoise
Os08g0159500	turquoise
Os11g0184900	turquoise
Os02g0778200	turquoise
Os07g0604000	turquoise
Os02g0556100	turquoise
Os05g0143500	turquoise
Os07g0141400	turquoise
Os03g0787600	turquoise
Os02g0105500	turquoise
Os07g0689600	turquoise
Os03g0128700	turquoise
Os11g0525600	turquoise
Os10g0542800	turquoise
Os03g0296800	turquoise
Os03g0592500	turquoise
Os06g0699500	turquoise
Os11g0242800	turquoise
Os11g0607200	turquoise
Os05g0455500	turquoise
Os03g0161800	turquoise
Os01g0238200	turquoise
Os04g0672200	turquoise
Os06g0704600	turquoise
Os07g0572000	turquoise
Os10g0502500	turquoise
Os02g0672200	turquoise
Os08g0535800	turquoise
Os01g0662600	turquoise
Os01g0905800	turquoise
Os09g0541700	turquoise
Os09g0338400	turquoise
Os05g0317200	turquoise
Os02g0580900	turquoise
Os07g0573800	turquoise
Os09g0416200	turquoise
Os03g0376100	turquoise
Os04g0397100	turquoise
Os01g0905700	turquoise
Os09g0481200	turquoise
Os03g0719500	turquoise
Os02g0180200	turquoise
Os01g0600900	turquoise
Os02g0161200	turquoise
Os05g0506300	turquoise
Os06g0336200	turquoise
Os08g0345700	turquoise
Os02g0664300	turquoise
Os02g0168800	turquoise
Os05g0390500	turquoise
Os03g0712700	turquoise
Os01g0135900	turquoise
Os03g0132200	turquoise
Os06g0247500	turquoise
Os01g0919900	turquoise
Os05g0526800	turquoise
Os05g0517200	turquoise
Os02g0829500	turquoise
Os02g0510200	turquoise
Os07g0694000	turquoise
Os01g0675700	turquoise
Os03g0792500	turquoise
Os02g0768600	turquoise
Os03g0162500	turquoise
Os02g0557800	turquoise
Os03g0160100	turquoise
Os03g0634000	turquoise
Os04g0542800	turquoise
Os12g0570700	turquoise
Os03g0726400	turquoise
Os10g0140200	turquoise
Os08g0484500	turquoise
Os01g0134500	turquoise
Os04g0494400	turquoise
Os03g0788200	turquoise
Os02g0692700	turquoise
Os01g0343300	turquoise
Os05g0497300	turquoise
Os01g0192000	turquoise
Os07g0556300	turquoise
Os05g0573700	turquoise
Os05g0178600	turquoise
Os03g0137600	turquoise
Os07g0294300	turquoise
Os02g0125700	turquoise
Os01g0834200	turquoise
Os10g0502400	turquoise
Os12g0615400	turquoise
Os04g0643600	turquoise
Os03g0755100	turquoise
Os03g0717900	turquoise
Os03g0795500	turquoise
Os03g0806500	turquoise
[truncated: 1,022 more rows]

## Sheet: Supplementary Table S7
Supplementary Table S7: Module wise GO analyses
Turquoise Module GO analysis									Black Module GO analysis									Yellow Module GO analysis									Red Module GO analysis									Purple Module GO analysis									Blue Module GO analysis
GO ID	GO term	GO category	Hit number(Query)	Percentage in query	p-value	False discovery rate			GO ID	GO term	GO category	Hit number(Query)	Percentage in query	p-value	False discovery rate			GO ID	GO term	GO category	Hit number(Query)	Percentage in query	p-value	False discovery rate			GO ID	GO term	GO category	Hit number(Query)	Percentage in query	p-value	False discovery rate			GO ID	GO term	GO category	Hit number(Query)	Percentage in query	p-value	False discovery rate			GO ID	GO term	GO category	Hit number(Query)	Percentage in query
GO:0009768	photosynthesis, light harvesting in photosystem I	Biological process	8	1.06	1.76e-07	6.4e-05			GO:0008237	metallopeptidase activity	Molecular function	4	3.77	0.000188	0.03			GO:0006412	translation	Biological process	18	7.86	4.03e-05	0.00301			GO:0001732	formation of translation initiation complex	Biological process	3	2.68	0.000471	0.02			GO:0006914	autophagy	Biological process	3	3.16	0.000434	0.02			GO:0006099	tricarboxylic acid cycle	Biological process	10	2.46
GO:0009765	photosynthesis, light harvesting	Biological process	8	1.06	6.75e-07	0.000132			GO:0008233	peptidase activity	Molecular function	8	7.55	0.0019	0.04			GO:0009651	response to salt stress	Biological process	9	3.93	4.21e-05	0.00301			GO:0006511	ubiquitin-dependent protein catabolic process	Biological process	8	7.14	0.000668	0.02			GO:0032515	negative regulation of phosphoprotein phosphatase activity	Biological process	3	3.16	0.000434	0.02			GO:0006098	pentose-phosphate shunt	Biological process	5	1.23
GO:0018298	protein-chromophore linkage	Biological process	8	1.06	9.5e-06	0.000933			GO:0005770	late endosome	Cellular component	2	1.89	0.00232	0.04			GO:0009414	response to water deprivation	Biological process	7	3.06	0.00014	0.00573			GO:0006413	translational initiation	Biological process	5	4.46	0.000742	0.02			GO:0006412	translation	Biological process	9	9.47	0.000915	0.02			GO:0000028	ribosomal small subunit assembly	Biological process	5	1.23
GO:0016192	vesicle-mediated transport	Biological process	22	2.91	1.65e-05	0.00144			GO:0048510	regulation of timing of transition from vegetative to reproductive phase	Biological process	2	1.89	0.00303	0.04			GO:0006414	translational elongation	Biological process	5	2.18	0.00105	0.03			GO:0009639	response to red or far red light	Biological process	2	1.79	0.00158	0.03			GO:0015031	protein transport	Biological process	6	6.32	0.00216	0.03			GO:0006104	succinyl-CoA metabolic process	Biological process	2	0.49
GO:0015979	photosynthesis	Biological process	18	2.38	1.91e-05	0.0015			GO:0051536	iron-sulfur cluster binding	Molecular function	4	3.77	0.0033	0.04			GO:2000022	regulation of jasmonic acid mediated signaling pathway	Biological process	3	1.31	0.00264	0.06			GO:0009959	negative gravitropism	Biological process	2	1.79	0.00189	0.03			GO:0009744	response to sucrose	Biological process	2	2.11	0.00276	0.03			GO:0000038	very long-chain fatty acid metabolic process	Biological process	2	0.49
GO:0000381	regulation of alternative mRNA splicing, via spliceosome	Biological process	8	1.06	0.000154	0.00931			GO:0006508	proteolysis	Biological process	11	10.38	0.00392	0.04			GO:0000028	ribosomal small subunit assembly	Biological process	3	1.31	0.00296	0.06			GO:0006888	ER to Golgi vesicle-mediated transport	Biological process	4	3.57	0.00537	0.04			GO:0006904	vesicle docking involved in exocytosis	Biological process	2	2.11	0.00505	0.03			GO:0019521	D-gluconate metabolic process	Biological process	2	0.49
GO:0045292	mRNA cis splicing, via spliceosome	Biological process	8	1.06	0.000214	0.01			GO:0008536	Ran GTPase binding	Molecular function	2	1.89	0.00428	0.04			GO:0006122	mitochondrial electron transport, ubiquinol to cytochrome c	Biological process	3	1.31	0.00296	0.06			GO:0000422	mitochondrion degradation	Biological process	2	1.79	0.00755	0.04			GO:0000422	mitochondrion degradation	Biological process	2	2.11	0.00549	0.03			GO:0006644	phospholipid metabolic process	Biological process	3	0.74
GO:0006886	intracellular protein transport	Biological process	25	3.3	0.000282	0.01			GO:0042393	histone binding	Molecular function	3	2.83	0.00528	0.04			GO:0008652	cellular amino acid biosynthetic process	Biological process	5	2.18	0.00373	0.07			GO:0002183	cytoplasmic translational initiation	Biological process	2	1.79	0.01	0.04			GO:0009082	branched-chain amino acid biosynthetic process	Biological process	2	2.11	0.00796	0.03			GO:1901800	positive regulation of proteasomal protein catabolic process	Biological process	2	0.49
GO:0006833	water transport	Biological process	5	0.66	0.000844	0.03			GO:0000502	proteasome complex	Cellular component	3	2.83	0.00644	0.04			GO:0006108	malate metabolic process	Biological process	3	1.31	0.00587	0.09			GO:0006807	nitrogen compound metabolic process	Biological process	2	1.79	0.01	0.04			GO:0008652	cellular amino acid biosynthetic process	Biological process	3	3.16	0.009	0.03			GO:0046177	D-gluconate catabolic process	Biological process	2	0.49
GO:0009416	response to light stimulus	Biological process	9	1.19	0.00106	0.03			GO:0004222	metalloendopeptidase activity	Molecular function	3	2.83	0.00947	0.04			GO:0034599	cellular response to oxidative stress	Biological process	3	1.31	0.01	0.09			GO:0006914	autophagy	Biological process	2	1.79	0.01	0.05			GO:0009086	methionine biosynthetic process	Biological process	2	2.11	0.00906	0.03			GO:0009734	auxin-activated signaling pathway	Biological process	8	1.97
GO:0016126	sterol biosynthetic process	Biological process	7	0.92	0.00106	0.03			GO:0004176	ATP-dependent peptidase activity	Molecular function	2	1.89	0.00982	0.04			GO:0002181	cytoplasmic translation	Biological process	3	1.31	0.01	0.09			GO:0000045	autophagic vacuole assembly	Biological process	2	1.79	0.02	0.06			GO:0006888	ER to Golgi vesicle-mediated transport	Biological process	3	3.16	0.02	0.05			GO:0009409	response to cold	Biological process	7	1.72
GO:0006096	glycolytic process	Biological process	14	1.85	0.00175	0.05			GO:0050660	flavin adenine dinucleotide binding	Molecular function	4	3.77	0.01	0.04			GO:0090158	endoplasmic reticulum membrane organization	Biological process	2	0.87	0.01	0.09			GO:0002181	cytoplasmic translation	Biological process	2	1.79	0.02	0.06			GO:0032482	Rab protein signal transduction	Biological process	2	2.11	0.02	0.05			GO:0010091	trichome branching	Biological process	2	0.49
GO:0045454	cell redox homeostasis	Biological process	15	1.98	0.00184	0.05			GO:0005768	endosome	Cellular component	4	3.77	0.01	0.04			GO:0061817	endoplasmic reticulum-plasma membrane tethering	Biological process	2	0.87	0.01	0.09			GO:0000209	protein polyubiquitination	Biological process	2	1.79	0.02	0.06			GO:0006397	mRNA processing	Biological process	3	3.16	0.02	0.05			GO:0072593	reactive oxygen species metabolic process	Biological process	2	0.49
[truncated: 404 more rows]
[truncated: 63 more columns]

## Sheet: Supplementary Table S8
Supplementary Table S8: Turquoise module interactrs, GO of interactors and Top 10 interactors of network usong MCC algorithm
[truncated: 5,161 more rows]

[truncated: 12 more sheets: Supplementary Table S9, Supplementary Table S10, Supplementary Table S11, Supplementary Table S12, Supplementary Table S13, Supplementary Table S14, Supplementary Table S15, Supplementay Table S16, Sheet2, Supplementary Table S17, Supplementary Table S18, Supplementary Table S19]
